# Supplementary material for: Differentially expressed transcripts of Tetracapsuloides bryosalmonae (Cnidaria) between carrier and dead-end hosts involved in key biological processes: novel insights from a coupled approach of FACS and RNA sequencing
Source: Vet Res. 2023 Jun 26;54:51. doi: 10.1186/s13567-023-01185-7 (PMC10291810; doi:10.1186/s13567-023-01185-7)
Supplement: Supplementary file 3 — Additional file 3. List of expression values for all T. bryosalmonae transcripts. [file 13567_2023_1185_MOESM3_ESM.xlsx]

## Sheet: Mapping to T. bryosalmonae
Name	Reference data set	Description	Region	BTSC1 - Total counts	BTSC1 - RPKM	BTSC2 - Total counts	BTSC2 - RPKM	BTSC3 - Total counts	BTSC3 - RPKM	RTSC1 - Total counts	RTSC1 - RPKM	RTSC2 - Total counts	RTSC2 - RPKM	RTSC3 - Total counts	RTSC3 - RPKM
Sac_contig_1	Kumar et al. 2021	cyclin-dependent kinase 11B-like	1..4628	323	12.019	297	9.44053	417	13.2919	23	1.50066	19	0.697808	20	1.39905
Sac_contig_10	Kumar et al. 2021	---NA---	1..1348	257	32.8323	237	25.8638	456	49.902	22	4.92812	6	0.756549	37	8.88604
Sac_contig_100	Kumar et al. 2021	ATP-binding cassette sub-family A member 1	1..8260	732	15.2612	885	15.7615	1086	19.3951	58	2.1203	66	1.35812	65	2.54759
Sac_contig_1000	Kumar et al. 2021	40S ribosomal protein S3	1..1793	229	21.9944	147	12.0606	241	19.828	25	4.21025	32	3.03351	43	7.76398
Sac_contig_10000	Kumar et al. 2021	---NA---	1..201	0	0	0	0	0	0	0	0	0	0	0	0
Sac_contig_10001	Kumar et al. 2021	glutamine synthetase	1..1406	0	0	0	0	0	0	0	0	0	0	0	0
Sac_contig_10004	Kumar et al. 2021	---NA---	1..397	0	0	0	0	0	0	0	0	0	0	0	0
Sac_contig_10005	Kumar et al. 2021	---NA---	1..425	0	0	4	1.38454	1	0.3471	0	0	0	0	0	0
Sac_contig_10006	Kumar et al. 2021	---NA---	1..437	0	0	1	0.336629	0	0	0	0	0	0	0	0
Sac_contig_10007	Kumar et al. 2021	---NA---	1..220	2	1.56554	0	0	0	0	0	0	0	0	0	0
Sac_contig_10008	Kumar et al. 2021	---NA---	1..221	0	0	0	0	0	0	0	0	0	0	0	0
Sac_contig_10009	Kumar et al. 2021	---NA---	1..298	0	0	0	0	0	0	0	0	0	0	0	0
Sac_contig_10010	Kumar et al. 2021	---NA---	1..212	0	0	0	0	0	0	0	0	0	0	0	0
Sac_contig_10011	Kumar et al. 2021	---NA---	1..743	0	0	0	0	0	0	0	0	0	0	0	0
Sac_contig_10012	Kumar et al. 2021	---NA---	1..359	0	0	0	0	0	0	0	0	0	0	0	0
Sac_contig_10013	Kumar et al. 2021	protein YIPF3	1..368	0	0	0	0	0	0	0	0	0	0	0	0
Sac_contig_10014	Kumar et al. 2021	hypothetical protein TRIADDRAFT_55065	1..2085	0	0	0	0	0	0	0	0	0	0	0	0
Sac_contig_10015	Kumar et al. 2021	---NA---	1..219	0	0	0	0	0	0	0	0	0	0	0	0
Sac_contig_10016	Kumar et al. 2021	Aspartate aminotransferase, mitochondrial	1..1217	1	0.141503	1	0.120877	0	0	1	0.248118	0	0	0	0
Sac_contig_10017	Kumar et al. 2021	amyloid-beta-like protein	1..981	0	0	0	0	0	0	0	0	0	0	0	0
Sac_contig_10018	Kumar et al. 2021	ATP synthase subunit e, mitochondrial	1..417	0	0	0	0	0	0	0	0	0	0	0	0
Sac_contig_10019	Kumar et al. 2021	---NA---	1..354	0	0	0	0	0	0	0	0	0	0	0	0
Sac_contig_1002	Kumar et al. 2021	DNA topoisomerase 2-alpha	1..5347	1129	36.3615	1082	29.768	1765	48.6942	36	2.03302	150	4.76823	145	8.77919
Sac_contig_10020	Kumar et al. 2021	---NA---	1..201	0	0	0	0	0	0	0	0	0	0	0	0
Sac_contig_10021	Kumar et al. 2021	---NA---	1..209	0	0	0	0	0	0	0	0	0	0	0	0
Sac_contig_10022	Kumar et al. 2021	thimet oligopeptidase-like isoform X2	1..427	0	0	0	0	0	0	0	0	0	0	0	0
Sac_contig_10023	Kumar et al. 2021	---NA---	1..452	0	0	0	0	0	0	0	0	0	0	0	0
Sac_contig_10024	Kumar et al. 2021	---NA---	1..471	2	0.731251	1	0.312329	1	0.3132	0	0	0	0	0	0
Sac_contig_10025	Kumar et al. 2021	---NA---	1..315	0	0	0	0	0	0	0	0	0	0	0	0
Sac_contig_10026	Kumar et al. 2021	delta(24)-sterol reductase-like	1..415	0	0	0	0	0	0	0	0	0	0	0	0
Sac_contig_10027	Kumar et al. 2021	histone acetyltransferase KAT6B isoform X1	1..376	0	0	0	0	0	0	0	0	0	0	0	0
Sac_contig_10028	Kumar et al. 2021	kalirin isoform X2	1..355	0	0	0	0	0	0	0	0	0	0	0	0
Sac_contig_10029	Kumar et al. 2021	---NA---	1..334	0	0	0	0	0	0	0	0	0	0	0	0
Sac_contig_1003	Kumar et al. 2021	WD repeat-containing protein 7 isoform X3	1..4773	677	24.4261	764	23.547	983	30.3812	38	2.40403	54	1.92299	62	4.2053
Sac_contig_10031	Kumar et al. 2021	uncharacterized protein LOC106162291	1..765	0	0	0	0	0	0	0	0	0	0	0	0
Sac_contig_10032	Kumar et al. 2021	---NA---	1..204	0	0	0	0	0	0	0	0	0	0	0	0
Sac_contig_10033	Kumar et al. 2021	E3 ubiquitin-protein ligase RNF185	1..572	0	0	0	0	0	0	0	0	0	0	0	0
Sac_contig_10034	Kumar et al. 2021	---NA---	1..372	5	2.31465	2	0.790898	2	0.793104	0	0	0	0	0	0
Sac_contig_10035	Kumar et al. 2021	LYR motif-containing protein 1 isoform X3	1..367	0	0	0	0	0	0	0	0	0	0	0	0
Sac_contig_10036	Kumar et al. 2021	---NA---	1..213	0	0	0	0	0	0	0	0	0	0	0	0
Sac_contig_10037	Kumar et al. 2021	---NA---	1..457	0	0	0	0	0	0	0	0	0	0	0	0
Sac_contig_10038	Kumar et al. 2021	---NA---	1..428	0	0	0	0	0	0	0	0	0	0	0	0
Sac_contig_10039	Kumar et al. 2021	Phospholipase B-like 1	1..816	0	0	0	0	0	0	0	0	0	0	0	0
Sac_contig_1004	Kumar et al. 2021	hypoxia up-regulated protein 1 isoform X1	1..5204	1454	48.1155	1522	43.024	2082	59.0183	96	5.57035	102	3.33149	127	7.90065
Sac_contig_10041	Kumar et al. 2021	---NA---	1..299	0	0	0	0	0	0	0	0	0	0	0	0
Sac_contig_10042	Kumar et al. 2021	importin subunit alpha-7	1..373	0	0	0	0	0	0	0	0	0	0	1	0.867936
Sac_contig_10043	Kumar et al. 2021	tubulin beta	1..366	0	0	0	0	0	0	0	0	0	0	0	0
Sac_contig_10044	Kumar et al. 2021	---NA---	1..205	0	0	0	0	0	0	0	0	0	0	0	0
Sac_contig_10045	Kumar et al. 2021	Lateral signaling target protein 2	1..268	0	0	0	0	0	0	0	0	0	0	0	0
Sac_contig_10046	Kumar et al. 2021	double-strand-break repair protein rad21 homolog isoform X1	1..925	0	0	0	0	0	0	0	0	0	0	0	0
Sac_contig_10047	Kumar et al. 2021	---NA---	1..274	0	0	0	0	0	0	0	0	0	0	0	0
Sac_contig_10048	Kumar et al. 2021	Cytochrome b-c1 complex subunit 8	1..442	0	0	0	0	0	0	0	0	0	0	0	0
Sac_contig_10049	Kumar et al. 2021	---NA---	1..362	0	0	0	0	0	0	0	0	0	0	0	0
Sac_contig_1005	Kumar et al. 2021	chromodomain-helicase-DNA-binding protein 4 isoform X4	1..11158	1439	22.2092	1286	16.9546	2072	27.3934	88	2.38147	119	1.81274	158	4.58424
Sac_contig_10050	Kumar et al. 2021	dnaJ homolog subfamily C member 2-like	1..815	0	0	0	0	0	0	0	0	0	0	0	0
Sac_contig_10051	Kumar et al. 2021	---NA---	1..582	0	0	0	0	1	0.253466	0	0	0	0	0	0
Sac_contig_10052	Kumar et al. 2021	DNA repair protein RAD50-like	1..386	0	0	0	0	0	0	0	0	0	0	0	0
Sac_contig_10053	Kumar et al. 2021	cytidine deaminase-like	1..618	0	0	0	0	0	0	0	0	0	0	0	0
Sac_contig_10054	Kumar et al. 2021	---NA---	1..224	0	0	0	0	0	0	0	0	0	0	0	0
Sac_contig_10055	Kumar et al. 2021	---NA---	1..838	0	0	5	0.877727	1	0.176035	0	0	0	0	0	0
Sac_contig_10058	Kumar et al. 2021	---NA---	1..267	0	0	0	0	0	0	0	0	0	0	0	0
Sac_contig_10059	Kumar et al. 2021	---NA---	1..270	1	0.637814	4	2.17936	1	0.546361	0	0	0	0	0	0
Sac_contig_10060	Kumar et al. 2021	RRP12-like protein	1..559	0	0	0	0	0	0	0	0	0	0	0	0
Sac_contig_10062	Kumar et al. 2021	cdc42 homolog	1..1292	0	0	0	0	0	0	0	0	0	0	0	0
Sac_contig_10063	Kumar et al. 2021	---NA---	1..239	3	2.16163	0	0	4	2.46891	0	0	0	0	0	0
Sac_contig_10064	Kumar et al. 2021	NADH dehydrogenase [ubiquinone] 1 alpha subcomplex subunit 5	1..344	0	0	0	0	0	0	0	0	0	0	0	0
Sac_contig_10065	Kumar et al. 2021	F-actin-capping protein subunit alpha-2-like	1..1125	0	0	8	1.04609	0	0	0	0	2	0.302171	0	0
Sac_contig_10066	Kumar et al. 2021	cullin-5-like	1..522	0	0	0	0	0	0	0	0	0	0	0	0
Sac_contig_10067	Kumar et al. 2021	---NA---	1..562	0	0	0	0	0	0	0	0	0	0	0	0
Sac_contig_10069	Kumar et al. 2021	chitin synthase chs-2-like	1..399	0	0	0	0	0	0	0	0	0	0	0	0
Sac_contig_10070	Kumar et al. 2021	---NA---	1..266	0	0	0	0	0	0	0	0	0	0	0	0
Sac_contig_10071	Kumar et al. 2021	Regulator of rDNA transcription protein 15	1..285	1708	1032.05	1759	907.934	1708	884.069	1705	1806.46	2381	1420.01	1093	1241.57
Sac_contig_10072	Kumar et al. 2021	---NA---	1..431	0	0	0	0	0	0	0	0	0	0	0	0
Sac_contig_10073	Kumar et al. 2021	---NA---	1..260	1	0.662345	3	1.69739	7	3.97162	0	0	0	0	0	0
Sac_contig_10074	Kumar et al. 2021	PAX3- and PAX7-binding protein 1-like	1..473	0	0	0	0	0	0	0	0	0	0	0	0
Sac_contig_10075	Kumar et al. 2021	---NA---	1..306	0	0	0	0	0	0	0	0	0	0	0	0
Sac_contig_10077	Kumar et al. 2021	---NA---	1..301	0	0	0	0	0	0	0	0	0	0	0	0
Sac_contig_10078	Kumar et al. 2021	---NA---	1..205	0	0	0	0	2	1.43919	0	0	0	0	0	0
Sac_contig_10079	Kumar et al. 2021	Myosin-2 essential light chain	1..596	0	0	5	1.23412	0	0	0	0	0	0	0	0
Sac_contig_10080	Kumar et al. 2021	---NA---	1..221	0	0	0	0	0	0	0	0	0	0	0	0
Sac_contig_10081	Kumar et al. 2021	---NA---	1..695	0	0	0	0	0	0	0	0	0	0	0	0
Sac_contig_10082	Kumar et al. 2021	---NA---	1..444	0	0	0	0	0	0	0	0	0	0	0	0
Sac_contig_10083	Kumar et al. 2021	mitochondrial ATP synthase subunit d precursor	1..793	0	0	0	0	0	0	0	0	0	0	0	0
Sac_contig_10085	Kumar et al. 2021	---NA---	1..372	0	0	0	0	1	0.396552	0	0	0	0	0	0
Sac_contig_10086	Kumar et al. 2021	succinate dehydrogenase [ubiquinone] iron-sulfur subunit, mitochondrial-like	1..1252	0	0	0	0	0	0	0	0	0	0	0	0
Sac_contig_10087	Kumar et al. 2021	---NA---	1..353	0	0	0	0	0	0	0	0	0	0	0	0
Sac_contig_10089	Kumar et al. 2021	---NA---	1..591	0	0	0	0	0	0	0	0	0	0	0	0
Sac_contig_1009	Kumar et al. 2021	superoxide dismutase [Cu-Zn]	1..4601	784	29.3441	903	28.8715	1046	33.5369	19	1.24695	35	1.29298	41	2.88488
Sac_contig_10090	Kumar et al. 2021	---NA---	1..208	0	0	0	0	0	0	0	0	0	0	0	0
Sac_contig_10091	Kumar et al. 2021	rhotekin-like isoform X2	1..514	0	0	0	0	0	0	0	0	0	0	0	0
Sac_contig_10092	Kumar et al. 2021	---NA---	1..306	0	0	0	0	0	0	0	0	0	0	0	0
Sac_contig_10093	Kumar et al. 2021	---NA---	1..262	0	0	0	0	0	0	0	0	0	0	0	0
Sac_contig_10094	Kumar et al. 2021	---NA---	1..583	0	0	0	0	0	0	0	0	0	0	0	0
Sac_contig_10096	Kumar et al. 2021	F-box/LRR-repeat protein 5	1..250	0	0	0	0	0	0	0	0	0	0	0	0
Sac_contig_10097	Kumar et al. 2021	serine/threonine-protein kinase RIO3-like	1..1672	0	0	0	0	0	0	0	0	0	0	0	0
Sac_contig_10098	Kumar et al. 2021	---NA---	1..679	0	0	0	0	0	0	0	0	0	0	0	0
Sac_contig_10099	Kumar et al. 2021	methyltransferase-like protein 5 isoform X2	1..286	0	0	0	0	0	0	0	0	0	0	0	0
Sac_contig_101	Kumar et al. 2021	endophilin-B1-like isoform X4	1..1164	277	40.9812	221	27.9301	304	38.5269	13	3.3724	16	2.33638	20	5.56254
Sac_contig_1010	Kumar et al. 2021	cyclin-related protein FAM58A-like isoform X2	1..865	37	7.36619	44	7.4829	60	10.2324	4	1.39634	8	1.57199	15	5.61399
Sac_contig_10100	Kumar et al. 2021	---NA---	1..293	0	0	0	0	0	0	0	0	0	0	0	0
Sac_contig_10101	Kumar et al. 2021	---NA---	1..388	7	3.10688	4	1.51657	2	0.760399	0	0	0	0	0	0
Sac_contig_10102	Kumar et al. 2021	---NA---	1..253	1	0.680671	6	3.4887	5	2.91536	0	0	0	0	0	0
Sac_contig_10103	Kumar et al. 2021	---NA---	1..294	0	0	0	0	2	1.00352	0	0	0	0	0	0
Sac_contig_10104	Kumar et al. 2021	ras-like GTP-binding protein Rho1 isoform X2	1..1242	2	0.27731	4	0.473774	8	0.950192	8	1.94499	2	0.273706	11	2.86726
Sac_contig_10106	Kumar et al. 2021	dipeptidyl peptidase 3-like	1..798	0	0	0	0	0	0	0	0	0	0	0	0
Sac_contig_10107	Kumar et al. 2021	---NA---	1..373	0	0	0	0	0	0	0	0	0	0	0	0
Sac_contig_10108	Kumar et al. 2021	Conserved protein	1..313	4	2.20076	8	3.75992	5	2.35651	4	3.85891	2	1.08608	3	3.10294
Sac_contig_10109	Kumar et al. 2021	---NA---	1..293	0	0	0	0	0	0	0	0	0	0	0	0
Sac_contig_1011	Kumar et al. 2021	major facilitator superfamily domain-containing protein 1 isoform X1	1..3947	256	11.1694	277	10.324	453	16.9307	22	1.68308	30	1.2919	27	2.21459
Sac_contig_10110	Kumar et al. 2021	---NA---	1..319	0	0	0	0	0	0	0	0	0	0	0	0
Sac_contig_10112	Kumar et al. 2021	---NA---	1..324	0	0	0	0	0	0	0	0	0	0	0	0
Sac_contig_10113	Kumar et al. 2021	histone-lysine N-methyltransferase NSD2 isoform X1	1..1467	0	0	0	0	0	0	0	0	0	0	0	0
Sac_contig_10114	Kumar et al. 2021	V-type proton ATPase subunit C 1	1..1341	0	0	0	0	1	0.110005	0	0	0	0	5	1.20708
Sac_contig_10115	Kumar et al. 2021	---NA---	1..513	0	0	0	0	0	0	0	0	0	0	0	0
Sac_contig_10116	Kumar et al. 2021	---NA---	1..212	1	0.81231	0	0	3	2.08751	0	0	0	0	0	0
Sac_contig_10117	Kumar et al. 2021	mitogen-activated protein kinase 7-like	1..484	0	0	0	0	0	0	0	0	0	0	0	0
Sac_contig_10118	Kumar et al. 2021	---NA---	1..667	0	0	0	0	0	0	0	0	0	0	0	0
Sac_contig_10119	Kumar et al. 2021	---NA---	1..333	0	0	0	0	1	0.442995	0	0	0	0	0	0
Sac_contig_10120	Kumar et al. 2021	---NA---	1..302	0	0	0	0	0	0	0	0	0	0	0	0
Sac_contig_10121	Kumar et al. 2021	---NA---	1..901	0	0	0	0	0	0	0	0	0	0	0	0
Sac_contig_10122	Kumar et al. 2021	Golgi-associated PDZ and coiled-coil motif-containing protein-like	1..404	0	0	0	0	0	0	0	0	0	0	0	0
Sac_contig_10123	Kumar et al. 2021	---NA---	1..352	0	0	0	0	0	0	0	0	0	0	0	0
Sac_contig_10124	Kumar et al. 2021	---NA---	1..200	0	0	0	0	0	0	0	0	0	0	0	0
Sac_contig_10125	Kumar et al. 2021	---NA---	1..347	0	0	0	0	0	0	0	0	0	0	0	0
Sac_contig_10126	Kumar et al. 2021	---NA---	1..776	0	0	0	0	0	0	0	0	0	0	0	0
Sac_contig_10127	Kumar et al. 2021	---NA---	1..206	0	0	0	0	1	0.716104	0	0	0	0	0	0
Sac_contig_10129	Kumar et al. 2021	---NA---	1..363	0	0	0	0	0	0	0	0	0	0	0	0
Sac_contig_1013	Kumar et al. 2021	putative ribosomal protein L18a	1..2011	562	48.1262	549	40.16	830	60.8848	61	9.15938	59	4.98673	36	5.79545
Sac_contig_10130	Kumar et al. 2021	---NA---	1..321	0	0	0	0	0	0	0	0	0	0	0	0
Sac_contig_10131	Kumar et al. 2021	---NA---	1..220	0	0	2	1.33734	0	0	0	0	0	0	0	0
Sac_contig_10132	Kumar et al. 2021	---NA---	1..206	0	0	0	0	0	0	0	0	0	0	0	0
Sac_contig_10133	Kumar et al. 2021	---NA---	1..276	0	0	2	1.06599	3	1.60345	0	0	0	0	0	0
Sac_contig_10134	Kumar et al. 2021	SUMO-specific isopeptidase USPL1 isoform X1	1..439	0	0	0	0	0	0	0	0	0	0	0	0
Sac_contig_10135	Kumar et al. 2021	---NA---	1..245	0	0	3	1.80131	2	1.20422	0	0	0	0	0	0
Sac_contig_10138	Kumar et al. 2021	---NA---	1..332	0	0	0	0	0	0	0	0	0	0	0	0
Sac_contig_10139	Kumar et al. 2021	---NA---	1..240	0	0	0	0	0	0	0	0	0	0	0	0
Sac_contig_1014	Kumar et al. 2021	Zinc finger CCCH domain-containing protein 18	1..3869	491	21.8545	582	22.1288	597	22.7624	28	2.18528	55	2.41624	27	2.25924
Sac_contig_10141	Kumar et al. 2021	---NA---	1..213	0	0	4	2.76257	1	0.69257	0	0	0	0	0	0
Sac_contig_10142	Kumar et al. 2021	---NA---	1..389	0	0	0	0	0	0	0	0	0	0	0	0
Sac_contig_10143	Kumar et al. 2021	bifunctional glutamate/proline--tRNA ligase-like	1..321	0	0	0	0	0	0	0	0	0	0	0	0
Sac_contig_10145	Kumar et al. 2021	---NA---	1..427	1	0.403301	4	1.37805	0	0	0	0	2	0.796119	0	0
Sac_contig_10146	Kumar et al. 2021	neuroglian-like isoform X1	1..1247	0	0	0	0	0	0	0	0	0	0	0	0
Sac_contig_10147	Kumar et al. 2021	ubiquitin carboxyl-terminal hydrolase 36	1..610	0	0	0	0	0	0	0	0	0	0	0	0
Sac_contig_10148	Kumar et al. 2021	mitochondrial carrier homolog 2-like	1..1064	0	0	0	0	0	0	0	0	0	0	0	0
Sac_contig_10149	Kumar et al. 2021	rab GDP dissociation inhibitor alpha	1..669	0	0	0	0	0	0	0	0	0	0	0	0
Sac_contig_1015	Kumar et al. 2021	collagen alpha-1(XII) chain	1..1346	653	83.546	626	68.4168	854	93.5957	4	0.897353	6	0.757673	6	1.44312
Sac_contig_10150	Kumar et al. 2021	---NA---	1..238	0	0	0	0	0	0	0	0	0	0	0	0
Sac_contig_10151	Kumar et al. 2021	---NA---	1..304	0	0	0	0	0	0	0	0	0	0	0	0
Sac_contig_10152	Kumar et al. 2021	---NA---	1..845	2	0.407597	3	0.522273	5	0.872884	0	0	0	0	1	0.383124
Sac_contig_10153	Kumar et al. 2021	---NA---	1..750	0	0	0	0	0	0	0	0	0	0	0	0
Sac_contig_10154	Kumar et al. 2021	protein LTV1 homolog	1..499	0	0	0	0	0	0	0	0	0	0	0	0
Sac_contig_10155	Kumar et al. 2021	Cell cycle control protein 50A	1..788	0	0	0	0	0	0	0	0	0	0	0	0
Sac_contig_10156	Kumar et al. 2021	---NA---	1..486	2	0.708682	6	1.81614	6	1.8212	0	0	0	0	0	0
Sac_contig_1016	Kumar et al. 2021	hydroxysteroid dehydrogenase-like protein 2	1..1509	726	82.8524	668	65.1209	835	81.6282	61	12.2064	75	8.44788	62	13.3014
Sac_contig_10160	Kumar et al. 2021	---NA---	1..1014	0	0	0	0	0	0	0	0	0	0	0	0
Sac_contig_10161	Kumar et al. 2021	---NA---	1..455	1	0.378483	0	0	0	0	0	0	0	0	0	0
Sac_contig_10162	Kumar et al. 2021	---NA---	1..208	2	1.65586	3	2.12174	1	0.709218	0	0	0	0	0	0
Sac_contig_10163	Kumar et al. 2021	coiled-coil-helix-coiled-coil-helix domain-containing protein 2	1..564	0	0	0	0	0	0	0	0	0	0	0	0
Sac_contig_10164	Kumar et al. 2021	protocadherin Fat 1 isoform X3	1..432	0	0	0	0	0	0	0	0	0	0	0	0
Sac_contig_10165	Kumar et al. 2021	large neutral amino acids transporter small subunit 2	1..1678	0	0	0	0	0	0	0	0	0	0	0	0
Sac_contig_10166	Kumar et al. 2021	---NA---	1..507	0	0	5	1.45076	2	0.581922	0	0	0	0	0	0
Sac_contig_10167	Kumar et al. 2021	cation-independent mannose-6-phosphate receptor	1..1229	0	0	0	0	0	0	0	0	0	0	0	0
Sac_contig_10168	Kumar et al. 2021	maleylacetoacetate isomerase isoform X2	1..311	0	0	0	0	0	0	0	0	0	0	0	0
Sac_contig_10169	Kumar et al. 2021	---NA---	1..257	0	0	0	0	3	1.72199	0	0	1	0.661367	0	0
Sac_contig_1017	Kumar et al. 2021	Trafficking protein particle complex subunit 3	1..6702	1555	39.9561	1444	31.6954	2115	46.5531	73	3.28902	153	3.88028	146	7.05253
Sac_contig_10170	Kumar et al. 2021	---NA---	1..231	0	0	0	0	0	0	0	0	0	0	0	0
Sac_contig_10171	Kumar et al. 2021	---NA---	1..239	0	0	0	0	0	0	0	0	0	0	0	0
Sac_contig_10172	Kumar et al. 2021	neuron navigator 2-like	1..1869	0	0	0	0	0	0	0	0	0	0	0	0
Sac_contig_10173	Kumar et al. 2021	---NA---	1..288	0	0	0	0	0	0	0	0	0	0	0	0
Sac_contig_10174	Kumar et al. 2021	---NA---	1..245	0	0	0	0	0	0	0	0	0	0	0	0
Sac_contig_10175	Kumar et al. 2021	Peptidyl-prolyl cis-trans isomerase NIMA-interacting 4	1..516	0	0	0	0	0	0	0	0	0	0	0	0
Sac_contig_10176	Kumar et al. 2021	---NA---	1..254	0	0	0	0	0	0	0	0	0	0	0	0
Sac_contig_10177	Kumar et al. 2021	programmed cell death protein 6-like	1..489	0	0	0	0	0	0	0	0	0	0	0	0
Sac_contig_10178	Kumar et al. 2021	---NA---	1..349	0	0	0	0	0	0	0	0	0	0	0	0
Sac_contig_10179	Kumar et al. 2021	zinc transporter ZIP10-like isoform X1	1..1533	0	0	0	0	0	0	0	0	0	0	0	0
Sac_contig_1018	Kumar et al. 2021	wax ester/triacylglycerol synthase family O-acyltransferase	1..1814	217	20.6006	138	11.1912	266	21.6315	3	0.499382	26	2.43619	6	1.07081
Sac_contig_10180	Kumar et al. 2021	---NA---	1..633	0	0	0	0	0	0	0	0	0	0	0	0
Sac_contig_10181	Kumar et al. 2021	---NA---	1..399	0	0	0	0	0	0	0	0	0	0	0	0
Sac_contig_10182	Kumar et al. 2021	---NA---	1..208	0	0	0	0	0	0	0	0	0	0	0	0
Sac_contig_10183	Kumar et al. 2021	mitogen-activated protein kinase kinase kinase 1-like	1..486	0	0	0	0	0	0	0	0	0	0	0	0
Sac_contig_10184	Kumar et al. 2021	---NA---	1..501	13	4.46851	10	2.93627	10	2.94446	0	0	0	0	3	1.93856
Sac_contig_10185	Kumar et al. 2021	---NA---	1..224	0	0	0	0	4	2.63424	0	0	0	0	1	1.44527
Sac_contig_10186	Kumar et al. 2021	---NA---	1..207	0	0	0	0	3	2.13793	0	0	0	0	0	0
Sac_contig_10187	Kumar et al. 2021	zinc transporter 2-like	1..1094	0	0	0	0	0	0	0	0	0	0	0	0
Sac_contig_10188	Kumar et al. 2021	---NA---	1..219	0	0	0	0	0	0	0	0	0	0	0	0
Sac_contig_10189	Kumar et al. 2021	---NA---	1..223	0	0	0	0	0	0	0	0	0	0	0	0
Sac_contig_10191	Kumar et al. 2021	tetraspanin-3-like	1..1276	0	0	0	0	0	0	0	0	0	0	0	0
Sac_contig_10192	Kumar et al. 2021	flap endonuclease 1	1..363	0	0	0	0	0	0	0	0	0	0	0	0
Sac_contig_10194	Kumar et al. 2021	---NA---	1..293	0	0	2	1.00414	2	1.00694	0	0	0	0	0	0
Sac_contig_10195	Kumar et al. 2021	syndecan	1..2168	0	0	0	0	0	0	0	0	0	0	0	0
Sac_contig_10196	Kumar et al. 2021	---NA---	1..330	0	0	0	0	0	0	0	0	0	0	0	0
Sac_contig_10197	Kumar et al. 2021	folylpolyglutamate synthase, mitochondrial-like isoform X1	1..253	0	0	0	0	0	0	0	0	0	0	0	0
Sac_contig_10198	Kumar et al. 2021	AN1-type zinc finger protein 6 isoform X2	1..1134	0	0	0	0	0	0	0	0	0	0	0	0
Sac_contig_10199	Kumar et al. 2021	---NA---	1..244	0	0	0	0	0	0	0	0	0	0	0	0
Sac_contig_102	Kumar et al. 2021	probable palmitoyltransferase ZDHHC14	1..4358	265	10.4717	291	9.82288	350	11.8474	40	2.77154	22	0.858047	19	1.41144
Sac_contig_1020	Kumar et al. 2021	---NA---	1..227	0	0	0	0	0	0	0	0	0	0	0	0
Sac_contig_10201	Kumar et al. 2021	---NA---	1..238	0	0	1	0.618097	0	0	0	0	0	0	0	0
Sac_contig_10202	Kumar et al. 2021	---NA---	1..258	0	0	0	0	0	0	0	0	0	0	0	0
Sac_contig_10203	Kumar et al. 2021	fatty acid synthase	1..459	0	0	0	0	0	0	0	0	0	0	0	0
Sac_contig_10204	Kumar et al. 2021	---NA---	1..216	0	0	0	0	0	0	0	0	0	0	0	0
Sac_contig_10205	Kumar et al. 2021	nucleolar GTP-binding protein 2	1..1056	0	0	0	0	0	0	0	0	0	0	0	0
Sac_contig_10208	Kumar et al. 2021	---NA---	1..288	0	0	0	0	0	0	0	0	0	0	0	0
Sac_contig_10209	Kumar et al. 2021	serine/threonine-protein phosphatase 4 regulatory subunit 1-like isoform X1	1..420	0	0	0	0	0	0	0	0	0	0	0	0
Sac_contig_10210	Kumar et al. 2021	---NA---	1..281	0	0	0	0	0	0	0	0	0	0	0	0
Sac_contig_10211	Kumar et al. 2021	---NA---	1..501	40	13.7493	20	5.87253	45	13.2501	0	0	0	0	0	0
Sac_contig_10212	Kumar et al. 2021	---NA---	1..220	0	0	0	0	1	0.670533	0	0	0	0	0	0
Sac_contig_10213	Kumar et al. 2021	---NA---	1..352	0	0	0	0	0	0	0	0	0	0	0	0
Sac_contig_10214	Kumar et al. 2021	solute carrier organic anion transporter family member 4C1	1..208	0	0	1	0.707245	0	0	0	0	0	0	0	0
Sac_contig_10215	Kumar et al. 2021	---NA---	1..205	3	2.52014	7	5.02317	1	0.719597	0	0	0	0	0	0
Sac_contig_10216	Kumar et al. 2021	---NA---	1..259	0	0	0	0	0	0	0	0	0	0	0	0
Sac_contig_10217	Kumar et al. 2021	vesicle-trafficking protein SEC22b-like isoform X1	1..502	0	0	0	0	0	0	0	0	0	0	0	0
Sac_contig_10218	Kumar et al. 2021	protein disulfide-isomerase A5-like	1..449	0	0	0	0	0	0	0	0	0	0	0	0
Sac_contig_10219	Kumar et al. 2021	---NA---	1..243	0	0	0	0	0	0	0	0	0	0	0	0
Sac_contig_1022	Kumar et al. 2021	---NA---	1..216	18	14.3508	11	7.49156	10	6.82951	0	0	0	0	0	0
Sac_contig_10220	Kumar et al. 2021	chitin synthase	1..574	0	0	0	0	0	0	0	0	0	0	0	0
Sac_contig_10221	Kumar et al. 2021	---NA---	1..205	0	0	0	0	0	0	0	0	0	0	0	0
Sac_contig_10222	Kumar et al. 2021	armadillo repeat-containing protein 1-like	1..424	0	0	0	0	0	0	0	0	0	0	0	0
Sac_contig_10223	Kumar et al. 2021	Conserved protein	1..406	2	0.848323	2	0.724665	9	3.27009	9	6.69368	0	0	1	0.797389
Sac_contig_10224	Kumar et al. 2021	collagen alpha-1(XII) chain	1..2378	0	0	0	0	0	0	0	0	0	0	0	0
Sac_contig_10225	Kumar et al. 2021	---NA---	1..242	0	0	0	0	4	2.4383	0	0	0	0	0	0
Sac_contig_10227	Kumar et al. 2021	---NA---	1..221	0	0	0	0	0	0	0	0	0	0	0	0
Sac_contig_10228	Kumar et al. 2021	---NA---	1..230	0	0	0	0	0	0	0	0	0	0	0	0
Sac_contig_10229	Kumar et al. 2021	---NA---	1..527	0	0	0	0	0	0	0	0	0	0	0	0
Sac_contig_1023	Kumar et al. 2021	nuclear RNA export factor 1-like	1..962	86	15.395	55	8.41048	121	18.5547	4	1.25555	3	0.530056	4	1.34611
Sac_contig_10230	Kumar et al. 2021	---NA---	1..216	0	0	0	0	0	0	0	0	0	0	0	0
Sac_contig_10231	Kumar et al. 2021	---NA---	1..505	0	0	0	0	0	0	0	0	0	0	0	0
Sac_contig_10232	Kumar et al. 2021	---NA---	1..255	0	0	0	0	0	0	0	0	0	0	0	0
Sac_contig_10233	Kumar et al. 2021	---NA---	1..271	0	0	0	0	0	0	0	0	0	0	0	0
Sac_contig_10234	Kumar et al. 2021	---NA---	1..221	0	0	0	0	0	0	0	0	0	0	0	0
Sac_contig_10236	Kumar et al. 2021	phosphoenolpyruvate carboxykinase, cytosolic [GTP]	1..608	0	0	0	0	0	0	0	0	0	0	0	0
Sac_contig_10237	Kumar et al. 2021	fasciclin II, putative	1..400	0	0	0	0	0	0	0	0	0	0	0	0
Sac_contig_10238	Kumar et al. 2021	---NA---	1..238	0	0	0	0	0	0	0	0	0	0	0	0
Sac_contig_10239	Kumar et al. 2021	---NA---	1..274	0	0	0	0	0	0	0	0	0	0	0	0
Sac_contig_1024	Kumar et al. 2021	telomere length regulation protein TEL2 homolog isoform X1	1..3474	242	11.9962	212	8.97717	384	16.3059	8	0.695358	14	0.684974	29	2.70249
Sac_contig_10240	Kumar et al. 2021	hypothetical protein SERLADRAFT_463494	1..324	0	0	0	0	0	0	0	0	0	0	0	0
Sac_contig_10241	Kumar et al. 2021	transmembrane protein 59 isoform X3	1..1314	0	0	0	0	0	0	0	0	0	0	0	0
Sac_contig_10242	Kumar et al. 2021	---NA---	1..467	0	0	0	0	0	0	0	0	0	0	0	0
Sac_contig_10243	Kumar et al. 2021	28S ribosomal protein S30, mitochondrial-like	1..535	0	0	0	0	0	0	0	0	0	0	0	0
Sac_contig_10244	Kumar et al. 2021	ras-related protein Rab-32-like isoform X3	1..236	0	0	0	0	0	0	0	0	0	0	0	0
Sac_contig_10245	Kumar et al. 2021	---NA---	1..281	0	0	0	0	0	0	0	0	0	0	0	0
Sac_contig_10246	Kumar et al. 2021	sodium/potassium-transporting ATPase subunit beta-2 isoform X1	1..645	0	0	0	0	0	0	0	0	0	0	0	0
Sac_contig_10247	Kumar et al. 2021	small ubiquitin-related modifier 3	1..580	0	0	0	0	0	0	0	0	0	0	0	0
Sac_contig_10248	Kumar et al. 2021	---NA---	1..445	0	0	0	0	0	0	0	0	0	0	0	0
Sac_contig_10249	Kumar et al. 2021	---NA---	1..743	15	3.47664	9	1.78191	17	3.37523	0	0	1	0.228764	2	0.87144
Sac_contig_10251	Kumar et al. 2021	---NA---	1..245	0	0	0	0	0	0	0	0	0	0	0	0
Sac_contig_10252	Kumar et al. 2021	---NA---	1..586	0	0	3	0.753107	0	0	0	0	0	0	3	1.65737
Sac_contig_10253	Kumar et al. 2021	---NA---	1..636	0	0	0	0	0	0	0	0	0	0	0	0
Sac_contig_10254	Kumar et al. 2021	mitochondrial import receptor subunit TOM22 homolog	1..474	0	0	0	0	0	0	0	0	0	0	0	0
Sac_contig_10255	Kumar et al. 2021	---NA---	1..787	0	0	0	0	0	0	0	0	0	0	0	0
Sac_contig_10256	Kumar et al. 2021	---NA---	1..324	0	0	0	0	0	0	0	0	0	0	0	0
Sac_contig_10258	Kumar et al. 2021	---NA---	1..404	2	0.852523	0	0	1	0.365142	1	0.747424	0	0	0	0
Sac_contig_10259	Kumar et al. 2021	---NA---	1..2010	0	0	0	0	0	0	0	0	0	0	1	0.161065
Sac_contig_1026	Kumar et al. 2021	FYVE, RhoGEF and PH domain-containing protein 4-like	1..1240	63	8.74936	79	9.37214	153	18.2017	19	4.6268	22	3.01562	12	3.13297
Sac_contig_10260	Kumar et al. 2021	ubiquitin carboxyl-terminal hydrolase 47-like	1..1209	0	0	0	0	0	0	0	0	0	0	0	0
Sac_contig_10261	Kumar et al. 2021	---NA---	1..399	2	0.863206	1	0.368689	2	0.739435	0	0	0	0	0	0
Sac_contig_10262	Kumar et al. 2021	---NA---	1..350	0	0	0	0	0	0	0	0	0	0	0	0
Sac_contig_10263	Kumar et al. 2021	---NA---	1..1035	137	22.7949	125	17.7665	218	31.0713	2	0.583496	2	0.328447	2	0.625585
Sac_contig_10266	Kumar et al. 2021	G/T mismatch-specific thymine DNA glycosylase, putative	1..511	0	0	0	0	0	0	0	0	0	0	0	0
Sac_contig_10267	Kumar et al. 2021	hypothetical protein F947_00014, partial	1..243	9	6.37814	12	7.26454	18	10.9272	103	127.991	168	117.511	63	83.9326
Sac_contig_10268	Kumar et al. 2021	splicing factor 3B subunit 6-like protein	1..489	0	0	0	0	1	0.301671	1	0.617504	0	0	0	0
Sac_contig_10269	Kumar et al. 2021	CD151 antigen-like	1..1132	0	0	0	0	0	0	0	0	0	0	0	0
Sac_contig_1027	Kumar et al. 2021	ubiquitin carboxyl-terminal hydrolase 22	1..3171	284	15.4234	376	17.4431	483	22.4695	17	1.61883	26	1.39365	33	3.3691
Sac_contig_10270	Kumar et al. 2021	V-type proton ATPase subunit G-like	1..670	0	0	0	0	0	0	0	0	0	0	0	0
Sac_contig_10271	Kumar et al. 2021	---NA---	1..293	0	0	0	0	0	0	0	0	0	0	0	0
Sac_contig_10272	Kumar et al. 2021	---NA---	1..399	5	2.15802	6	2.21214	11	4.06689	0	0	0	0	0	0
Sac_contig_10273	Kumar et al. 2021	NEDD4-like E3 ubiquitin-protein ligase WWP1	1..867	0	0	0	0	0	0	0	0	1	0.196045	0	0
Sac_contig_10275	Kumar et al. 2021	---NA---	1..219	0	0	0	0	1	0.673595	0	0	0	0	0	0
Sac_contig_10276	Kumar et al. 2021	aldehyde dehydrogenase X, mitochondrial	1..298	0	0	0	0	0	0	0	0	0	0	0	0
Sac_contig_10277	Kumar et al. 2021	nucleolar GTP-binding protein 2-like	1..353	0	0	0	0	0	0	0	0	0	0	0	0
Sac_contig_10278	Kumar et al. 2021	EF-hand	1..683	0	0	0	0	0	0	0	0	0	0	0	0
Sac_contig_10279	Kumar et al. 2021	Serine/threonine-protein phosphatase 2A 65 kDa regulatory subunit A alpha isoform	1..1770	0	0	0	0	0	0	0	0	0	0	0	0
Sac_contig_1028	Kumar et al. 2021	tyrosine-protein kinase CSK-like	1..1053	120	19.625	144	20.1172	158	22.1346	12	3.44113	7	1.12991	11	3.3819
Sac_contig_10280	Kumar et al. 2021	60S ribosomal protein L22	1..267	0	0	0	0	0	0	0	0	0	0	0	0
Sac_contig_10281	Kumar et al. 2021	muscle LIM protein Mlp84B isoform X2	1..289	0	0	0	0	0	0	0	0	0	0	0	0
Sac_contig_10282	Kumar et al. 2021	---NA---	1..218	7	5.52967	0	0	0	0	0	0	0	0	0	0
Sac_contig_10283	Kumar et al. 2021	---NA---	1..413	2	0.833945	2	0.712382	2	0.71437	0	0	0	0	0	0
Sac_contig_10284	Kumar et al. 2021	RNA-binding protein PNO1	1..927	0	0	0	0	0	0	0	0	0	0	0	0
Sac_contig_10285	Kumar et al. 2021	---NA---	1..234	1	0.735939	0	0	0	0	0	0	0	0	0	0
Sac_contig_10286	Kumar et al. 2021	---NA---	1..201	0	0	0	0	0	0	0	0	0	0	0	0
Sac_contig_10287	Kumar et al. 2021	---NA---	1..1270	0	0	0	0	0	0	0	0	0	0	0	0
Sac_contig_10288	Kumar et al. 2021	1,4-alpha-glucan-branching enzyme	1..1479	4	0.465746	2	0.198928	0	0	0	0	0	0	0	0
Sac_contig_10289	Kumar et al. 2021	---NA---	1..217	1	0.793593	1	0.677912	0	0	0	0	0	0	0	0
Sac_contig_1029	Kumar et al. 2021	AP-1 complex subunit gamma-1	1..3135	577	31.6954	514	24.119	633	29.7858	25	2.40797	32	1.73495	18	1.85879
Sac_contig_10290	Kumar et al. 2021	---NA---	1..1058	0	0	0	0	0	0	0	0	0	0	0	0
Sac_contig_10291	Kumar et al. 2021	proteasome subunit beta type-2	1..650	0	0	0	0	0	0	0	0	0	0	0	0
Sac_contig_10292	Kumar et al. 2021	lamin B1	1..385	0	0	0	0	0	0	0	0	0	0	0	0
Sac_contig_10293	Kumar et al. 2021	phosphatidylinositol 4-kinase beta	1..389	0	0	0	0	0	0	0	0	0	0	0	0
Sac_contig_10295	Kumar et al. 2021	---NA---	1..651	0	0	2	0.451942	5	1.13301	0	0	0	0	0	0
Sac_contig_10296	Kumar et al. 2021	NADH dehydrogenase [ubiquinone] iron-sulfur protein 4, mitochondrial	1..587	0	0	0	0	0	0	0	0	0	0	0	0
Sac_contig_10297	Kumar et al. 2021	ATP synthase F0 subunit 6 (mitochondrion)	1..648	21	5.58087	23	5.22139	11	2.50415	0	0	0	0	1	0.499599
Sac_contig_10298	Kumar et al. 2021	---NA---	1..660	0	0	0	0	1	0.223511	0	0	0	0	0	0
Sac_contig_10299	Kumar et al. 2021	methylosome subunit pICln-like	1..1013	0	0	0	0	0	0	0	0	0	0	0	0
Sac_contig_103	Kumar et al. 2021	E3 SUMO-protein ligase PIAS2-like isoform X1	1..2606	242	15.9918	234	13.2091	413	23.3786	7	0.811096	18	1.17402	33	4.09955
Sac_contig_1030	Kumar et al. 2021	---NA---	1..261	0	0	0	0	0	0	0	0	0	0	0	0
Sac_contig_10301	Kumar et al. 2021	---NA---	1..323	0	0	0	0	0	0	0	0	0	0	0	0
Sac_contig_10302	Kumar et al. 2021	---NA---	1..983	0	0	0	0	0	0	0	0	0	0	0	0
Sac_contig_10303	Kumar et al. 2021	---NA---	1..220	0	0	0	0	0	0	0	0	0	0	0	0
Sac_contig_10304	Kumar et al. 2021	protein FAM32A	1..475	0	0	0	0	0	0	0	0	0	0	0	0
Sac_contig_10305	Kumar et al. 2021	---NA---	1..560	0	0	0	0	0	0	0	0	0	0	0	0
Sac_contig_10306	Kumar et al. 2021	serine/arginine-rich splicing factor 7 isoform X1	1..517	0	0	0	0	0	0	0	0	0	0	0	0
Sac_contig_10308	Kumar et al. 2021	---NA---	1..755	0	0	0	0	0	0	0	0	0	0	0	0
Sac_contig_10309	Kumar et al. 2021	---NA---	1..233	2	1.47819	0	0	0	0	0	0	0	0	0	0
Sac_contig_1031	Kumar et al. 2021	---NA---	1..356	0	0	0	0	0	0	0	0	0	0	0	0
Sac_contig_10310	Kumar et al. 2021	cold shock domain-containing protein CG9705	1..814	0	0	0	0	0	0	0	0	0	0	0	0
Sac_contig_10311	Kumar et al. 2021	---NA---	1..275	3	1.87865	1	0.534934	12	6.43712	0	0	1	0.618078	0	0
Sac_contig_10312	Kumar et al. 2021	proteasome subunit alpha type-1-like	1..868	5	0.991991	0	0	1	0.169951	0	0	0	0	0	0
Sac_contig_10314	Kumar et al. 2021	---NA---	1..503	0	0	0	0	0	0	0	0	0	0	0	0
Sac_contig_10315	Kumar et al. 2021	---NA---	1..313	0	0	0	0	0	0	0	0	0	0	0	0
Sac_contig_10316	Kumar et al. 2021	Exosome complex component RRP42	1..385	0	0	0	0	0	0	0	0	0	0	0	0
Sac_contig_10317	Kumar et al. 2021	---NA---	1..359	0	0	0	0	0	0	0	0	0	0	0	0
Sac_contig_10318	Kumar et al. 2021	cathepsin Z	1..738	0	0	0	0	0	0	0	0	0	0	0	0
Sac_contig_10319	Kumar et al. 2021	protein SZT2	1..236	0	0	0	0	0	0	0	0	0	0	0	0
Sac_contig_1032	Kumar et al. 2021	vacuolar protein sorting-associated protein 18 homolog	1..5984	1031	29.6705	945	23.2313	1334	32.8857	81	4.08735	85	2.41437	92	4.97729
Sac_contig_10320	Kumar et al. 2021	---NA---	1..270	0	0	0	0	0	0	0	0	0	0	0	0
Sac_contig_10321	Kumar et al. 2021	CCAAT/enhancer-binding protein zeta	1..232	0	0	0	0	0	0	0	0	0	0	0	0
Sac_contig_10322	Kumar et al. 2021	---NA---	1..245	7	4.92028	0	0	5	3.01056	0	0	0	0	0	0
Sac_contig_10323	Kumar et al. 2021	---NA---	1..234	0	0	0	0	0	0	0	0	0	0	0	0
Sac_contig_10324	Kumar et al. 2021	---NA---	1..479	0	0	3	0.921338	6	1.84782	0	0	0	0	0	0
Sac_contig_10325	Kumar et al. 2021	ZP domain-containing protein-like	1..1054	0	0	0	0	0	0	0	0	0	0	0	0
Sac_contig_10326	Kumar et al. 2021	---NA---	1..287	0	0	1	0.512568	0	0	0	0	0	0	0	0
Sac_contig_10327	Kumar et al. 2021	tRNA pseudouridine synthase A, mitochondrial	1..703	0	0	0	0	0	0	0	0	0	0	0	0
Sac_contig_10328	Kumar et al. 2021	3-hydroxyacyl-CoA dehydrogenase type-2-like	1..1032	0	0	0	0	0	0	0	0	0	0	0	0
Sac_contig_10329	Kumar et al. 2021	KH domain protein	1..1141	0	0	0	0	0	0	0	0	0	0	0	0
Sac_contig_1033	Kumar et al. 2021	actin-related protein 2/3 complex subunit 1A-like	1..6440	636	17.007	630	14.3909	868	19.8828	37	1.73486	82	2.16423	46	2.31243
Sac_contig_10330	Kumar et al. 2021	40S ribosomal protein S6	1..493	0	0	0	0	0	0	0	0	0	0	0	0
Sac_contig_10331	Kumar et al. 2021	---NA---	1..217	2	1.58719	0	0	0	0	0	0	0	0	0	0
Sac_contig_10332	Kumar et al. 2021	---NA---	1..413	10	4.16973	7	2.49334	9	3.21466	0	0	0	0	0	0
Sac_contig_10333	Kumar et al. 2021	---NA---	1..209	0	0	0	0	0	0	0	0	0	0	0	0
Sac_contig_10334	Kumar et al. 2021	Dedicator of cytokinesis protein 1	1..514	0	0	0	0	0	0	0	0	0	0	0	0
Sac_contig_10335	Kumar et al. 2021	SH3 and multiple ankyrin repeat domains protein 3-like	1..293	0	0	0	0	0	0	0	0	0	0	0	0
Sac_contig_10337	Kumar et al. 2021	Nuclear autoantigenic sperm protein	1..1625	0	0	0	0	0	0	0	0	0	0	0	0
Sac_contig_10338	Kumar et al. 2021	---NA---	1..546	0	0	0	0	0	0	0	0	0	0	0	0
Sac_contig_10339	Kumar et al. 2021	ribonuclease UK114	1..254	0	0	0	0	0	0	0	0	0	0	0	0
Sac_contig_1034	Kumar et al. 2021	peptidyl-prolyl cis-trans isomerase-like	1..1747	2480	244.465	2227	187.526	3331	281.271	229	39.5814	286	27.8259	300	55.5936
Sac_contig_10340	Kumar et al. 2021	---NA---	1..390	0	0	0	0	1	0.37825	0	0	0	0	0	0
Sac_contig_10341	Kumar et al. 2021	DNA topoisomerase 3-beta-1	1..282	0	0	0	0	0	0	0	0	0	0	0	0
Sac_contig_10342	Kumar et al. 2021	---NA---	1..235	0	0	0	0	0	0	0	0	0	0	0	0
Sac_contig_10344	Kumar et al. 2021	---NA---	1..971	1	0.177353	1	0.1515	2	0.303846	0	0	0	0	0	0
Sac_contig_10346	Kumar et al. 2021	---NA---	1..321	0	0	0	0	0	0	0	0	0	0	0	0
Sac_contig_10347	Kumar et al. 2021	Signal peptide, CUB and EGF-like domain-containing protein 1	1..553	0	0	0	0	0	0	0	0	0	0	0	0
Sac_contig_10348	Kumar et al. 2021	Protein roadkill	1..397	0	0	0	0	0	0	0	0	0	0	0	0
Sac_contig_10350	Kumar et al. 2021	---NA---	1..469	0	0	0	0	0	0	0	0	0	0	0	0
Sac_contig_10351	Kumar et al. 2021	pyruvate dehydrogenase (acetyl-transferring) kinase isozyme 3, mitochondrial-like	1..744	0	0	0	0	0	0	0	0	0	0	0	0
Sac_contig_10352	Kumar et al. 2021	lethal(2) giant larvae protein homolog 1-like	1..346	0	0	0	0	0	0	0	0	0	0	0	0
Sac_contig_10353	Kumar et al. 2021	---NA---	1..723	0	0	0	0	0	0	0	0	0	0	0	0
Sac_contig_10354	Kumar et al. 2021	---NA---	1..425	0	0	0	0	0	0	0	0	0	0	0	0
Sac_contig_10355	Kumar et al. 2021	putative ATP-dependent RNA helicase me31b	1..633	0	0	1	0.232396	2	0.46609	0	0	0	0	0	0
Sac_contig_10356	Kumar et al. 2021	H(+)/Cl(-) exchange transporter 3 isoform X1	1..218	8	6.31962	8	5.39842	1	0.676685	6	8.31081	0	0	0	0
Sac_contig_10357	Kumar et al. 2021	---NA---	1..217	0	0	0	0	0	0	0	0	0	0	0	0
Sac_contig_10358	Kumar et al. 2021	---NA---	1..316	0	0	2	0.931057	0	0	0	0	0	0	0	0
Sac_contig_10359	Kumar et al. 2021	phosphatidate cytidylyltransferase, photoreceptor-specific-like isoform X1	1..440	0	0	0	0	0	0	0	0	0	0	0	0
Sac_contig_1036	Kumar et al. 2021	Transcriptional repressor protein YY1	1..2023	242	20.6005	202	14.6889	392	28.5847	18	2.68674	29	2.43656	39	6.24116
Sac_contig_10360	Kumar et al. 2021	---NA---	1..222	0	0	0	0	0	0	0	0	0	0	0	0
Sac_contig_10363	Kumar et al. 2021	---NA---	1..312	0	0	0	0	0	0	0	0	0	0	0	0
Sac_contig_10364	Kumar et al. 2021	---NA---	1..488	0	0	1	0.301449	0	0	0	0	0	0	0	0
Sac_contig_10365	Kumar et al. 2021	---NA---	1..211	0	0	0	0	0	0	0	0	0	0	0	0
Sac_contig_10366	Kumar et al. 2021	prefoldin subunit 5	1..775	0	0	0	0	0	0	0	0	0	0	0	0
Sac_contig_10367	Kumar et al. 2021	---NA---	1..327	0	0	0	0	0	0	0	0	0	0	0	0
Sac_contig_10368	Kumar et al. 2021	---NA---	1..241	0	0	2	1.2208	0	0	0	0	0	0	0	0
Sac_contig_10369	Kumar et al. 2021	RNA-binding protein 39 isoform X2	1..787	0	0	0	0	0	0	0	0	0	0	0	0
Sac_contig_1037	Kumar et al. 2021	UTP--glucose-1-phosphate uridylyltransferase-like	1..3759	454	20.7989	495	19.3716	833	32.6901	34	2.73121	46	2.07999	38	3.27271
Sac_contig_10370	Kumar et al. 2021	catalase	1..1218	1	0.141387	0	0	0	0	1	0.247914	0	0	0	0
Sac_contig_10371	Kumar et al. 2021	---NA---	1..421	0	0	0	0	0	0	0	0	0	0	0	0
Sac_contig_10372	Kumar et al. 2021	RRP12-like protein	1..835	0	0	0	0	0	0	0	0	0	0	0	0
Sac_contig_10373	Kumar et al. 2021	---NA---	1..290	0	0	0	0	0	0	0	0	0	0	0	0
Sac_contig_10375	Kumar et al. 2021	retinol dehydrogenase 12	1..584	0	0	0	0	0	0	0	0	0	0	0	0
Sac_contig_10376	Kumar et al. 2021	---NA---	1..535	1	0.321887	0	0	0	0	2	1.12882	2	0.635407	0	0
Sac_contig_10377	Kumar et al. 2021	emerin homolog 1-like	1..276	0	0	0	0	0	0	0	0	0	0	0	0
Sac_contig_10378	Kumar et al. 2021	---NA---	1..349	0	0	0	0	0	0	0	0	0	0	0	0
Sac_contig_10379	Kumar et al. 2021	---NA---	1..200	0	0	0	0	0	0	0	0	0	0	0	0
Sac_contig_1038	Kumar et al. 2021	eukaryotic peptide chain release factor GTP-binding subunit ERF3A-like	1..2825	423	25.7857	309	16.0906	402	20.9918	0	0	29	1.74484	22	2.52116
Sac_contig_10380	Kumar et al. 2021	---NA---	1..648	1	0.265756	0	0	1	0.22765	0	0	0	0	0	0
Sac_contig_10381	Kumar et al. 2021	---NA---	1..287	0	0	1	0.512568	2	1.028	0	0	1	0.592235	0	0
Sac_contig_10382	Kumar et al. 2021	NADH dehydrogenase [ubiquinone] 1 alpha subcomplex subunit 8-like	1..689	0	0	0	0	0	0	0	0	0	0	0	0
Sac_contig_10383	Kumar et al. 2021	---NA---	1..215	0	0	0	0	0	0	0	0	0	0	0	0
Sac_contig_10384	Kumar et al. 2021	selenoprotein W-like	1..622	0	0	0	0	0	0	0	0	0	0	0	0
Sac_contig_10385	Kumar et al. 2021	---NA---	1..1597	0	0	0	0	0	0	0	0	0	0	0	0
Sac_contig_10386	Kumar et al. 2021	---NA---	1..202	0	0	0	0	0	0	0	0	0	0	0	0
Sac_contig_10387	Kumar et al. 2021	---NA---	1..214	0	0	0	0	0	0	0	0	0	0	0	0
Sac_contig_10388	Kumar et al. 2021	---NA---	1..213	0	0	0	0	0	0	0	0	0	0	0	0
Sac_contig_10389	Kumar et al. 2021	---NA---	1..555	0	0	0	0	0	0	0	0	0	0	0	0
Sac_contig_1039	Kumar et al. 2021	malate dehydrogenase, mitochondrial	1..988	1148	200.098	1132	168.548	1523	227.398	133	40.6484	150	25.8054	157	51.4445
Sac_contig_10390	Kumar et al. 2021	---NA---	1..463	0	0	0	0	0	0	0	0	0	0	0	0
Sac_contig_10392	Kumar et al. 2021	---NA---	1..718	0	0	0	0	0	0	0	0	0	0	0	0
Sac_contig_10395	Kumar et al. 2021	---NA---	1..869	0	0	0	0	0	0	0	0	0	0	0	0
Sac_contig_10396	Kumar et al. 2021	---NA---	1..226	0	0	1	0.650916	4	2.61093	0	0	0	0	0	0
Sac_contig_10397	Kumar et al. 2021	40S ribosomal protein S8-like	1..616	0	0	1	0.23881	0	0	0	0	0	0	0	0
Sac_contig_10398	Kumar et al. 2021	---NA---	1..238	0	0	0	0	0	0	0	0	0	0	0	0
Sac_contig_10399	Kumar et al. 2021	---NA---	1..201	0	0	0	0	1	0.733917	0	0	0	0	0	0
Sac_contig_104	Kumar et al. 2021	---NA---	1..392	5	2.19655	5	1.87636	2	0.75264	1	0.770304	0	0	0	0
Sac_contig_1040	Kumar et al. 2021	cell division cycle 5-like protein	1..5669	1319	40.0678	1101	28.5703	1684	43.8206	118	6.28527	94	2.81836	131	7.48103
Sac_contig_10401	Kumar et al. 2021	---NA---	1..280	0	0	0	0	0	0	0	0	0	0	0	0
Sac_contig_10402	Kumar et al. 2021	---NA---	1..240	0	0	1	0.612946	1	0.614656	0	0	0	0	0	0
Sac_contig_10403	Kumar et al. 2021	---NA---	1..241	0	0	0	0	0	0	0	0	0	0	0	0
Sac_contig_10404	Kumar et al. 2021	checkpoint protein HUS1-like	1..424	0	0	0	0	0	0	0	0	0	0	0	0
Sac_contig_10405	Kumar et al. 2021	---NA---	1..240	0	0	0	0	0	0	0	0	0	0	0	0
Sac_contig_10406	Kumar et al. 2021	---NA---	1..321	0	0	0	0	0	0	0	0	0	0	0	0
Sac_contig_10407	Kumar et al. 2021	---NA---	1..206	0	0	2	1.42822	2	1.43221	0	0	0	0	0	0
Sac_contig_10409	Kumar et al. 2021	---NA---	1..304	0	0	0	0	0	0	0	0	0	0	0	0
Sac_contig_1041	Kumar et al. 2021	BRO1 domain-containing protein BROX	1..1686	97	9.90767	110	9.59773	194	16.9741	8	1.43278	7	0.705694	7	1.34412
Sac_contig_10410	Kumar et al. 2021	30S ribosomal protein S15	1..252	0	0	0	0	0	0	0	0	0	0	0	0
Sac_contig_10411	Kumar et al. 2021	---NA---	1..204	0	0	0	0	0	0	0	0	0	0	0	0
Sac_contig_10413	Kumar et al. 2021	---NA---	1..368	0	0	0	0	0	0	0	0	0	0	0	0
Sac_contig_10414	Kumar et al. 2021	eukaryotic translation initiation factor 2 subunit 3	1..1119	1	0.153896	3	0.394389	0	0	15	4.04771	6	0.911374	3	0.867936
Sac_contig_10415	Kumar et al. 2021	ATP-binding cassette sub-family F member 2	1..2275	0	0	0	0	0	0	0	0	0	0	0	0
Sac_contig_10416	Kumar et al. 2021	---NA---	1..335	0	0	0	0	0	0	0	0	0	0	0	0
Sac_contig_10417	Kumar et al. 2021	---NA---	1..472	0	0	0	0	0	0	0	0	0	0	0	0
Sac_contig_10418	Kumar et al. 2021	---NA---	1..211	0	0	0	0	0	0	0	0	0	0	0	0
Sac_contig_10419	Kumar et al. 2021	TBC1 domain family member 24 isoform X1	1..2438	0	0	0	0	0	0	0	0	0	0	0	0
Sac_contig_1042	Kumar et al. 2021	40S ribosomal protein S6	1..8200	1432	30.0737	1032	18.514	1871	33.6591	114	4.19797	95	1.96918	193	7.61974
Sac_contig_10420	Kumar et al. 2021	---NA---	1..332	0	0	0	0	5	2.22165	0	0	0	0	0	0
Sac_contig_10421	Kumar et al. 2021	---NA---	1..591	0	0	0	0	0	0	0	0	0	0	0	0
Sac_contig_10422	Kumar et al. 2021	---NA---	1..238	1	0.72357	1	0.618097	1	0.619821	0	0	0	0	0	0
Sac_contig_10423	Kumar et al. 2021	---NA---	1..224	0	0	1	0.656728	0	0	0	0	0	0	0	0
Sac_contig_10424	Kumar et al. 2021	---NA---	1..329	0	0	0	0	0	0	0	0	0	0	0	0
Sac_contig_10425	Kumar et al. 2021	LIM zinc-binding domain-containing Nebulette-like isoform X7	1..966	0	0	0	0	0	0	0	0	0	0	0	0
Sac_contig_10426	Kumar et al. 2021	---NA---	1..201	0	0	0	0	0	0	0	0	0	0	0	0
Sac_contig_10427	Kumar et al. 2021	---NA---	1..394	1	0.43708	0	0	3	1.12323	0	0	0	0	0	0
Sac_contig_10428	Kumar et al. 2021	Protein-L-isoaspartate O-methyltransferase domain-containing protein 2	1..477	0	0	0	0	0	0	0	0	0	0	0	0
Sac_contig_10429	Kumar et al. 2021	V-type proton ATPase subunit D	1..1112	0	0	0	0	0	0	0	0	0	0	0	0
Sac_contig_1043	Kumar et al. 2021	Glutamine-rich protein 2	1..287	3	1.8001	6	3.07541	3	1.54199	0	0	0	0	1	1.12801
Sac_contig_10430	Kumar et al. 2021	---NA---	1..474	0	0	0	0	0	0	0	0	0	0	0	0
Sac_contig_10431	Kumar et al. 2021	---NA---	1..422	0	0	3	1.04578	3	1.0487	0	0	0	0	0	0
Sac_contig_10432	Kumar et al. 2021	UMP-CMP kinase 2, mitochondrial	1..877	0	0	0	0	0	0	0	0	0	0	0	0
Sac_contig_10433	Kumar et al. 2021	enoyl-CoA delta isomerase 2, mitochondrial isoform X1	1..1449	0	0	0	0	0	0	0	0	0	0	0	0
Sac_contig_10434	Kumar et al. 2021	---NA---	1..506	0	0	0	0	0	0	0	0	0	0	0	0
Sac_contig_10435	Kumar et al. 2021	---NA---	1..226	1	0.76199	0	0	0	0	0	0	0	0	3	4.29743
Sac_contig_10436	Kumar et al. 2021	AChain A, Crystal Structure Of Human Fibrillar Procollagen Type Iii C- Propeptide Trimer	1..1342	0	0	0	0	0	0	0	0	0	0	0	0
Sac_contig_10437	Kumar et al. 2021	---NA---	1..265	1	0.649848	1	0.555121	0	0	0	0	0	0	0	0
Sac_contig_10438	Kumar et al. 2021	---NA---	1..254	1	0.677991	1	0.579161	0	0	0	0	0	0	0	0
Sac_contig_10439	Kumar et al. 2021	inosine-5'-monophosphate dehydrogenase 1-like isoform X1	1..1966	0	0	0	0	0	0	0	0	0	0	0	0
Sac_contig_1044	Kumar et al. 2021	prolyl 3-hydroxylase OGFOD1	1..2573	136	9.10242	136	7.77557	281	16.1105	2	0.234714	7	0.462417	2	0.251644
Sac_contig_10440	Kumar et al. 2021	---NA---	1..325	0	0	0	0	0	0	0	0	0	0	0	0
Sac_contig_10441	Kumar et al. 2021	---NA---	1..227	0	0	0	0	0	0	0	0	0	0	0	0
Sac_contig_10442	Kumar et al. 2021	---NA---	1..254	0	0	0	0	0	0	0	0	0	0	0	0
Sac_contig_10444	Kumar et al. 2021	---NA---	1..824	0	0	0	0	0	0	0	0	0	0	0	0
Sac_contig_10445	Kumar et al. 2021	ubiquitin-fold modifier 1	1..470	0	0	0	0	0	0	0	0	0	0	0	0
Sac_contig_10446	Kumar et al. 2021	phytochelatin synthase, putative	1..458	0	0	0	0	0	0	0	0	0	0	0	0
Sac_contig_10447	Kumar et al. 2021	mitogen-activated protein kinase kinase kinase 1-like	1..690	0	0	0	0	0	0	0	0	0	0	0	0
Sac_contig_10448	Kumar et al. 2021	---NA---	1..239	0	0	0	0	0	0	0	0	0	0	0	0
Sac_contig_10449	Kumar et al. 2021	---NA---	1..234	0	0	0	0	0	0	0	0	0	0	0	0
Sac_contig_1045	Kumar et al. 2021	---NA---	1..321	0	0	5	2.29139	7	3.21689	0	0	1	0.529506	0	0
Sac_contig_10450	Kumar et al. 2021	---NA---	1..290	13	7.71974	1	0.507265	8	4.06944	0	0	0	0	1	1.11635
Sac_contig_10451	Kumar et al. 2021	---NA---	1..213	0	0	1	0.690643	0	0	0	0	0	0	0	0
Sac_contig_10452	Kumar et al. 2021	histone H2B	1..646	0	0	0	0	0	0	1	0.467429	1	0.263114	0	0
Sac_contig_10453	Kumar et al. 2021	---NA---	1..678	9	2.28597	9	1.95275	9	1.95819	0	0	0	0	0	0
Sac_contig_10454	Kumar et al. 2021	DNA-directed RNA polymerases I, II, and III subunit RPABC2	1..431	0	0	0	0	0	0	0	0	0	0	0	0
Sac_contig_10455	Kumar et al. 2021	---NA---	1..407	0	0	0	0	0	0	0	0	0	0	0	0
Sac_contig_10456	Kumar et al. 2021	probable small nuclear ribonucleoprotein G	1..379	0	0	0	0	0	0	0	0	0	0	0	0
Sac_contig_10457	Kumar et al. 2021	methylenetetrahydrofolate reductase	1..472	0	0	0	0	0	0	0	0	0	0	0	0
Sac_contig_10458	Kumar et al. 2021	---NA---	1..518	0	0	0	0	0	0	0	0	0	0	0	0
Sac_contig_10459	Kumar et al. 2021	WD repeat and SOCS box-containing protein 1	1..725	0	0	0	0	0	0	0	0	0	0	0	0
Sac_contig_1046	Kumar et al. 2021	V-type proton ATPase subunit C 1	1..3884	1516	67.2167	1340	50.7527	2048	77.7846	81	6.2973	118	5.16391	102	8.50193
Sac_contig_10460	Kumar et al. 2021	---NA---	1..232	0	0	0	0	0	0	0	0	0	0	0	0
Sac_contig_10461	Kumar et al. 2021	---NA---	1..303	0	0	0	0	4	1.94742	0	0	0	0	0	0
Sac_contig_10462	Kumar et al. 2021	N-acetyltransferase 10	1..462	0	0	0	0	0	0	0	0	0	0	0	0
Sac_contig_10464	Kumar et al. 2021	mediator of RNA polymerase II transcription subunit 1	1..919	0	0	0	0	0	0	0	0	0	0	0	0
Sac_contig_10465	Kumar et al. 2021	---NA---	1..274	0	0	1	0.536887	1	0.538384	0	0	0	0	0	0
Sac_contig_10466	Kumar et al. 2021	---NA---	1..257	0	0	0	0	0	0	0	0	0	0	0	0
Sac_contig_10467	Kumar et al. 2021	NADH dehydrogenase [ubiquinone] 1 alpha subcomplex assembly factor 3-like	1..363	0	0	0	0	0	0	0	0	0	0	0	0
Sac_contig_10468	Kumar et al. 2021	isochorismatase domain-containing protein 2	1..414	0	0	0	0	0	0	0	0	0	0	0	0
Sac_contig_10469	Kumar et al. 2021	---NA---	1..209	0	0	0	0	0	0	0	0	0	0	0	0
Sac_contig_1047	Kumar et al. 2021	catenin beta-like	1..2896	30	1.78394	14	0.711153	27	1.37533	28	2.9195	28	1.64337	44	4.9187
Sac_contig_10470	Kumar et al. 2021	---NA---	1..228	0	0	1	0.645206	0	0	0	0	0	0	0	0
Sac_contig_10471	Kumar et al. 2021	---NA---	1..449	0	0	0	0	0	0	0	0	0	0	0	0
Sac_contig_10472	Kumar et al. 2021	protein ROP-like	1..714	0	0	0	0	0	0	0	0	0	0	0	0
Sac_contig_10473	Kumar et al. 2021	protein lifeguard 2-like	1..609	0	0	0	0	0	0	0	0	0	0	0	0
Sac_contig_10474	Kumar et al. 2021	---NA---	1..253	3	2.04201	0	0	3	1.74922	0	0	0	0	0	0
Sac_contig_10476	Kumar et al. 2021	---NA---	1..445	1	0.386988	0	0	0	0	0	0	0	0	0	0
Sac_contig_10477	Kumar et al. 2021	---NA---	1..272	0	0	0	0	0	0	0	0	0	0	0	0
Sac_contig_10479	Kumar et al. 2021	Inositol monophosphatase 3	1..476	0	0	0	0	0	0	0	0	0	0	0	0
Sac_contig_1048	Kumar et al. 2021	eukaryotic translation initiation factor 3 subunit C-like	1..3716	29	1.34394	22	0.870924	48	1.9055	5	0.406296	0	0	9	0.784085
Sac_contig_10480	Kumar et al. 2021	28 kDa heat- and acid-stable phosphoprotein	1..1159	0	0	0	0	0	0	0	0	0	0	0	0
Sac_contig_10481	Kumar et al. 2021	maleylacetoacetate isomerase-like	1..524	0	0	0	0	0	0	0	0	0	0	0	0
Sac_contig_10482	Kumar et al. 2021	lipoyl synthase, mitochondrial	1..634	0	0	0	0	0	0	0	0	0	0	0	0
Sac_contig_10483	Kumar et al. 2021	---NA---	1..236	0	0	0	0	0	0	0	0	0	0	0	0
Sac_contig_10484	Kumar et al. 2021	---NA---	1..367	0	0	0	0	0	0	0	0	0	0	0	0
Sac_contig_10485	Kumar et al. 2021	---NA---	1..331	0	0	0	0	0	0	0	0	0	0	0	0
Sac_contig_10486	Kumar et al. 2021	---NA---	1..420	0	0	0	0	0	0	0	0	0	0	0	0
Sac_contig_10487	Kumar et al. 2021	28S ribosomal protein S24, mitochondrial	1..517	0	0	0	0	0	0	0	0	0	0	0	0
Sac_contig_10488	Kumar et al. 2021	---NA---	1..292	0	0	0	0	0	0	0	0	0	0	0	0
Sac_contig_10489	Kumar et al. 2021	laminin subunit alpha-5	1..535	0	0	0	0	0	0	0	0	0	0	0	0
Sac_contig_1049	Kumar et al. 2021	GPN-loop GTPase 3	1..5245	690	22.6548	626	17.5575	899	25.2847	62	3.5694	50	1.62032	69	4.25893
Sac_contig_10490	Kumar et al. 2021	---NA---	1..340	0	0	0	0	2	0.867749	0	0	0	0	0	0
Sac_contig_10491	Kumar et al. 2021	---NA---	1..202	0	0	0	0	0	0	0	0	0	0	0	0
Sac_contig_10492	Kumar et al. 2021	---NA---	1..245	1	0.702897	0	0	0	0	0	0	0	0	0	0
Sac_contig_10493	Kumar et al. 2021	---NA---	1..307	0	0	0	0	0	0	0	0	0	0	0	0
Sac_contig_10494	Kumar et al. 2021	bromodomain and WD repeat-containing protein 1-like	1..608	0	0	0	0	0	0	0	0	0	0	0	0
Sac_contig_10495	Kumar et al. 2021	---NA---	1..240	0	0	0	0	0	0	0	0	1	0.708214	0	0
Sac_contig_10496	Kumar et al. 2021	neurexin IV	1..2285	0	0	0	0	0	0	0	0	0	0	0	0
Sac_contig_10497	Kumar et al. 2021	---NA---	1..274	0	0	0	0	0	0	0	0	0	0	0	0
Sac_contig_10498	Kumar et al. 2021	probable 2-oxoglutarate dehydrogenase E1 component DHKTD1, mitochondrial	1..901	0	0	0	0	0	0	0	0	0	0	0	0
Sac_contig_10499	Kumar et al. 2021	mediator of RNA polymerase II transcription subunit 7	1..526	0	0	0	0	0	0	0	0	0	0	0	0
Sac_contig_105	Kumar et al. 2021	cleavage stimulation factor subunit 1	1..3325	476	24.6532	352	15.5734	520	23.0704	39	3.54178	46	2.35148	53	5.16037
Sac_contig_1050	Kumar et al. 2021	nuclear receptor corepressor 2	1..2039	59	4.98302	59	4.25665	111	8.03062	7	1.03664	0	0	16	2.54038
Sac_contig_10500	Kumar et al. 2021	---NA---	1..233	0	0	1	0.63136	0	0	0	0	0	0	1	1.38944
Sac_contig_10501	Kumar et al. 2021	T-complex protein 1 subunit delta-like	1..1290	0	0	0	0	3	0.343064	0	0	0	0	0	0
Sac_contig_10502	Kumar et al. 2021	TPA: gag protein	1..420	0	0	0	0	0	0	0	0	0	0	0	0
Sac_contig_10504	Kumar et al. 2021	---NA---	1..316	0	0	0	0	0	0	0	0	0	0	0	0
Sac_contig_10505	Kumar et al. 2021	---NA---	1..373	0	0	0	0	0	0	0	0	0	0	0	0
Sac_contig_10506	Kumar et al. 2021	---NA---	1..214	0	0	2	1.37483	0	0	0	0	0	0	0	0
Sac_contig_10507	Kumar et al. 2021	---NA---	1..271	0	0	0	0	6	3.26607	0	0	0	0	0	0
Sac_contig_10508	Kumar et al. 2021	protein canopy homolog 2	1..515	0	0	0	0	0	0	0	0	0	0	0	0
Sac_contig_10509	Kumar et al. 2021	---NA---	1..296	0	0	1	0.496983	1	0.498369	0	0	1	0.574227	0	0
Sac_contig_1051	Kumar et al. 2021	inactive carboxypeptidase-like protein X2	1..2899	362	21.5039	327	16.5933	432	21.9826	24	2.49984	35	2.05209	39	4.35525
Sac_contig_10510	Kumar et al. 2021	2'-deoxynucleoside 5'-phosphate N-hydrolase 1	1..586	0	0	0	0	0	0	0	0	0	0	0	0
Sac_contig_10511	Kumar et al. 2021	plectin-like isoform X4	1..883	0	0	0	0	0	0	0	0	0	0	0	0
Sac_contig_10512	Kumar et al. 2021	---NA---	1..227	0	0	0	0	0	0	0	0	0	0	0	0
Sac_contig_10513	Kumar et al. 2021	UNKNOWN	1..909	179	33.9115	230	37.2218	168	27.2639	148	49.1639	234	43.755	142	50.5733
Sac_contig_10514	Kumar et al. 2021	---NA---	1..240	5	3.5877	0	0	1	0.614656	0	0	0	0	0	0
Sac_contig_10516	Kumar et al. 2021	---NA---	1..282	0	0	0	0	0	0	0	0	0	0	0	0
Sac_contig_10517	Kumar et al. 2021	SET and MYND domain-containing protein 4-like	1..882	0	0	0	0	0	0	0	0	0	0	0	0
Sac_contig_10518	Kumar et al. 2021	tartrate-resistant acid phosphatase type 5	1..287	0	0	0	0	0	0	0	0	0	0	0	0
Sac_contig_10519	Kumar et al. 2021	---NA---	1..247	0	0	0	0	0	0	0	0	0	0	0	0
Sac_contig_1052	Kumar et al. 2021	RNA cytidine acetyltransferase	1..2573	286	19.1418	317	18.1239	413	23.6785	38	4.45956	36	2.37815	51	6.41692
Sac_contig_10521	Kumar et al. 2021	---NA---	1..416	1	0.413966	5	1.76811	6	2.12765	0	0	0	0	0	0
Sac_contig_10522	Kumar et al. 2021	---NA---	1..219	0	0	0	0	1	0.673595	0	0	0	0	0	0
Sac_contig_10523	Kumar et al. 2021	nicotinamide phosphoribosyltransferase-like	1..1890	0	0	0	0	0	0	0	0	0	0	0	0
Sac_contig_10525	Kumar et al. 2021	---NA---	1..212	0	0	0	0	0	0	0	0	0	0	0	0
Sac_contig_10526	Kumar et al. 2021	predicted protein	1..668	0	0	0	0	0	0	0	0	0	0	0	0
Sac_contig_10527	Kumar et al. 2021	---NA---	1..235	0	0	0	0	0	0	0	0	0	0	0	0
Sac_contig_10528	Kumar et al. 2021	---NA---	1..690	0	0	0	0	0	0	0	0	0	0	0	0
Sac_contig_10529	Kumar et al. 2021	---NA---	1..359	0	0	0	0	0	0	0	0	0	0	0	0
Sac_contig_1053	Kumar et al. 2021	atrial natriuretic peptide receptor 1-like	1..4726	541	19.7134	530	16.4974	770	24.0348	43	2.74741	34	1.22282	50	3.4251
Sac_contig_10530	Kumar et al. 2021	gamma-tubulin complex component 2-like isoform X1	1..411	0	0	0	0	0	0	0	0	0	0	0	0
Sac_contig_10531	Kumar et al. 2021	---NA---	1..453	0	0	0	0	4	1.30258	0	0	0	0	0	0
Sac_contig_10532	Kumar et al. 2021	---NA---	1..372	0	0	0	0	0	0	0	0	0	0	0	0
Sac_contig_10534	Kumar et al. 2021	---NA---	1..213	0	0	0	0	0	0	0	0	0	0	0	0
Sac_contig_10535	Kumar et al. 2021	tRNA:m(4)X modification enzyme TRM13 homolog	1..366	0	0	0	0	0	0	0	0	0	0	0	0
Sac_contig_10536	Kumar et al. 2021	---NA---	1..831	0	0	7	1.23917	1	0.177518	0	0	0	0	0	0
Sac_contig_10537	Kumar et al. 2021	4-coumarate--CoA ligase 1-like	1..666	0	0	0	0	0	0	0	0	0	0	0	0
Sac_contig_10538	Kumar et al. 2021	ADP-ribosylation factor-like protein 8A	1..466	0	0	2	0.63136	1	0.316561	1	0.647981	0	0	0	0
Sac_contig_10539	Kumar et al. 2021	mitochondrial import inner membrane translocase subunit Tim9	1..380	0	0	0	0	0	0	0	0	0	0	0	0
Sac_contig_1054	Kumar et al. 2021	---NA---	1..2651	694	45.0824	606	33.6276	964	53.6427	45	5.12568	55	3.52638	75	9.159
Sac_contig_10540	Kumar et al. 2021	---NA---	1..633	11	2.99259	6	1.39438	11	2.56349	0	0	0	0	0	0
Sac_contig_10541	Kumar et al. 2021	---NA---	1..361	0	0	0	0	0	0	0	0	0	0	0	0
Sac_contig_10542	Kumar et al. 2021	---NA---	1..347	0	0	0	0	4	1.70049	0	0	0	0	0	0
Sac_contig_10543	Kumar et al. 2021	Splicing factor U2AF 50 kDa subunit	1..980	0	0	0	0	0	0	0	0	0	0	0	0
Sac_contig_10545	Kumar et al. 2021	Gamma-secretase subunit PEN-2	1..634	0	0	0	0	0	0	0	0	0	0	0	0
Sac_contig_10546	Kumar et al. 2021	---NA---	1..214	0	0	0	0	0	0	0	0	0	0	0	0
Sac_contig_10547	Kumar et al. 2021	---NA---	1..306	0	0	2	0.961484	1	0.482083	0	0	0	0	0	0
Sac_contig_10548	Kumar et al. 2021	---NA---	1..750	0	0	0	0	0	0	0	0	0	0	0	0
Sac_contig_10549	Kumar et al. 2021	ATP-dependent RNA helicase DDX3X isoform X2	1..1223	9	1.26728	2	0.240567	2	0.241238	2	0.493801	4	0.555916	2	0.52942
Sac_contig_1055	Kumar et al. 2021	fatty acid amide hydrolase-like	1..1931	307	27.3788	259	19.7311	290	22.1543	38	5.94223	34	2.99276	21	3.52074
Sac_contig_10550	Kumar et al. 2021	---NA---	1..444	4	1.55144	0	0	8	2.65797	0	0	0	0	0	0
Sac_contig_10551	Kumar et al. 2021	---NA---	1..249	0	0	0	0	0	0	0	0	0	0	0	0
Sac_contig_10553	Kumar et al. 2021	---NA---	1..234	0	0	0	0	0	0	0	0	0	0	0	0
Sac_contig_10554	Kumar et al. 2021	hypothetical protein L969DRAFT_613963, partial	1..736	1	0.233981	5	0.999368	4	0.801725	2	0.820542	4	0.923757	0	0
Sac_contig_10556	Kumar et al. 2021	unknow protein	1..932	9	1.66297	1	0.15784	3	0.474841	2	0.647981	7	1.27661	4	1.38944
Sac_contig_10557	Kumar et al. 2021	PREDICTED: uncharacterized protein LOC101237757	1..735	0	0	0	0	0	0	0	0	0	0	0	0
Sac_contig_10558	Kumar et al. 2021	---NA---	1..224	0	0	0	0	0	0	0	0	0	0	0	0
Sac_contig_10559	Kumar et al. 2021	mediator of RNA polymerase II transcription subunit 19	1..405	0	0	0	0	0	0	0	0	0	0	0	0
Sac_contig_1056	Kumar et al. 2021	RNA cytidine acetyltransferase	1..268	0	0	0	0	0	0	0	0	0	0	0	0
Sac_contig_10560	Kumar et al. 2021	---NA---	1..348	0	0	1	0.422721	1	0.4239	0	0	0	0	3	2.79086
Sac_contig_10561	Kumar et al. 2021	---NA---	1..297	0	0	0	0	0	0	0	0	0	0	0	0
Sac_contig_10562	Kumar et al. 2021	---NA---	1..226	0	0	0	0	0	0	0	0	0	0	0	0
Sac_contig_10563	Kumar et al. 2021	cystathionine beta-synthase-like	1..714	0	0	0	0	0	0	0	0	0	0	0	0
Sac_contig_10564	Kumar et al. 2021	troponin C	1..725	0	0	0	0	0	0	0	0	0	0	0	0
Sac_contig_10565	Kumar et al. 2021	aspartate--tRNA ligase, cytoplasmic	1..1801	0	0	0	0	0	0	1	0.167662	0	0	2	0.359511
Sac_contig_10566	Kumar et al. 2021	---NA---	1..315	0	0	0	0	0	0	0	0	0	0	0	0
Sac_contig_10567	Kumar et al. 2021	---NA---	1..206	0	0	0	0	0	0	0	0	0	0	0	0
Sac_contig_10568	Kumar et al. 2021	---NA---	1..218	0	0	0	0	0	0	0	0	0	0	0	0
Sac_contig_10569	Kumar et al. 2021	---NA---	1..447	0	0	0	0	0	0	0	0	0	0	0	0
Sac_contig_1057	Kumar et al. 2021	TFIIH basal transcription factor complex helicase XPD subunit	1..6151	459	12.8506	434	10.3795	711	17.0517	74	3.63274	60	1.65799	59	3.10529
Sac_contig_10571	Kumar et al. 2021	keratinocyte-associated protein 2-like	1..554	0	0	0	0	0	0	0	0	0	0	0	0
Sac_contig_10572	Kumar et al. 2021	---NA---	1..300	1	0.574032	0	0	0	0	0	0	2	1.13314	0	0
Sac_contig_10573	Kumar et al. 2021	N-acetylgalactosamine kinase	1..356	0	0	0	0	0	0	0	0	0	0	0	0
Sac_contig_10574	Kumar et al. 2021	coiled-coil domain-containing protein 6	1..529	0	0	0	0	0	0	0	0	0	0	0	0
Sac_contig_10575	Kumar et al. 2021	breast cancer anti-estrogen resistance protein 3 isoform X5	1..592	0	0	0	0	0	0	0	0	0	0	0	0
Sac_contig_10576	Kumar et al. 2021	---NA---	1..282	0	0	0	0	4	2.09244	0	0	0	0	0	0
Sac_contig_10577	Kumar et al. 2021	---NA---	1..533	1	0.323095	1	0.275998	2	0.553536	0	0	0	0	1	0.607392
Sac_contig_10578	Kumar et al. 2021	MAGUK p55 subfamily member 6-like	1..842	0	0	0	0	0	0	0	0	0	0	0	0
Sac_contig_10579	Kumar et al. 2021	neutral ceramidase-like	1..439	0	0	0	0	0	0	0	0	0	0	0	0
Sac_contig_1058	Kumar et al. 2021	pinin isoform X2	1..1028	749	125.472	640	91.5841	977	140.199	64	18.799	72	11.9046	90	28.343
Sac_contig_10580	Kumar et al. 2021	---NA---	1..257	0	0	0	0	0	0	0	0	0	0	0	0
Sac_contig_10581	Kumar et al. 2021	glucose-induced degradation protein 8 homolog	1..376	0	0	0	0	0	0	0	0	0	0	0	0
Sac_contig_10582	Kumar et al. 2021	copper/zinc superoxide dismutase	1..625	0	0	0	0	0	0	0	0	0	0	0	0
Sac_contig_10584	Kumar et al. 2021	---NA---	1..231	0	0	0	0	3	1.91581	0	0	0	0	0	0
Sac_contig_10585	Kumar et al. 2021	---NA---	1..244	0	0	0	0	0	0	0	0	0	0	0	0
Sac_contig_10586	Kumar et al. 2021	---NA---	1..201	0	0	0	0	0	0	0	0	0	0	0	0
Sac_contig_10587	Kumar et al. 2021	laminin subunit beta-1	1..485	0	0	0	0	0	0	0	0	0	0	0	0
Sac_contig_10589	Kumar et al. 2021	max dimerization protein 1-like	1..549	0	0	0	0	0	0	0	0	0	0	0	0
Sac_contig_1059	Kumar et al. 2021	phosphatidate cytidylyltransferase 1	1..3022	466	26.5552	439	21.3699	584	28.5077	19	1.89849	50	2.81223	46	4.92788
Sac_contig_10590	Kumar et al. 2021	---NA---	1..212	0	0	0	0	0	0	0	0	0	0	0	0
Sac_contig_10591	Kumar et al. 2021	---NA---	1..360	0	0	0	0	0	0	0	0	0	0	0	0
Sac_contig_10592	Kumar et al. 2021	---NA---	1..200	0	0	0	0	0	0	0	0	0	0	0	0
Sac_contig_10593	Kumar et al. 2021	---NA---	1..380	0	0	0	0	0	0	0	0	0	0	0	0
Sac_contig_10594	Kumar et al. 2021	casein kinase I-like isoform X6	1..1218	0	0	2	0.241555	0	0	0	0	0	0	2	0.531593
Sac_contig_10595	Kumar et al. 2021	Transmembrane protein 223	1..284	0	0	0	0	0	0	0	0	0	0	0	0
Sac_contig_10596	Kumar et al. 2021	Cryptochrome 1 (photolyase-like)	1..1974	0	0	0	0	0	0	0	0	0	0	0	0
Sac_contig_10597	Kumar et al. 2021	---NA---	1..329	0	0	0	0	0	0	0	0	0	0	0	0
Sac_contig_10598	Kumar et al. 2021	---NA---	1..334	2	1.0312	3	1.32132	0	0	0	0	0	0	0	0
Sac_contig_106	Kumar et al. 2021	dnaJ homolog subfamily C member 21-like	1..5707	171	5.15995	170	4.38202	351	9.07282	23	1.21694	22	0.655225	17	0.964356
Sac_contig_1060	Kumar et al. 2021	T-complex protein 1 subunit alpha	1..5522	2600	81.0839	2339	62.3113	3363	89.8408	280	15.3112	353	10.8656	385	22.5715
Sac_contig_10600	Kumar et al. 2021	---NA---	1..228	0	0	0	0	0	0	0	0	0	0	0	0
Sac_contig_10601	Kumar et al. 2021	blastula protease 10-like	1..673	0	0	0	0	0	0	0	0	0	0	0	0
Sac_contig_10602	Kumar et al. 2021	coatomer subunit alpha	1..435	0	0	0	0	0	0	0	0	0	0	0	0
Sac_contig_10604	Kumar et al. 2021	---NA---	1..493	0	0	1	0.298391	0	0	0	0	0	0	0	0
Sac_contig_10605	Kumar et al. 2021	---NA---	1..254	0	0	0	0	0	0	0	0	0	0	0	0
Sac_contig_10606	Kumar et al. 2021	probable palmitoyltransferase ZDHHC12	1..268	0	0	0	0	0	0	0	0	0	0	0	0
Sac_contig_10607	Kumar et al. 2021	---NA---	1..291	0	0	0	0	0	0	0	0	0	0	0	0
Sac_contig_10608	Kumar et al. 2021	---NA---	1..468	0	0	0	0	0	0	0	0	0	0	0	0
Sac_contig_10609	Kumar et al. 2021	---NA---	1..286	2	1.20426	0	0	1	0.515795	0	0	0	0	0	0
Sac_contig_1061	Kumar et al. 2021	Histone deacetylase 3	1..2785	307	18.9833	336	17.7479	376	19.9162	27	2.92743	28	1.70887	34	3.9523
Sac_contig_10610	Kumar et al. 2021	defensin	1..321	0	0	0	0	0	0	0	0	0	0	0	0
Sac_contig_10611	Kumar et al. 2021	---NA---	1..316	2	1.08993	1	0.465528	2	0.933654	0	0	0	0	0	0
Sac_contig_10612	Kumar et al. 2021	39S ribosomal protein L51, mitochondrial	1..796	0	0	0	0	0	0	0	0	0	0	0	0
Sac_contig_10613	Kumar et al. 2021	---NA---	1..201	0	0	0	0	0	0	0	0	0	0	0	0
Sac_contig_10614	Kumar et al. 2021	elongation factor 1-alpha 1	1..468	0	0	0	0	0	0	0	0	0	0	0	0
Sac_contig_10615	Kumar et al. 2021	---NA---	1..202	0	0	0	0	4	2.92114	0	0	0	0	0	0
Sac_contig_10616	Kumar et al. 2021	---NA---	1..215	0	0	0	0	2	1.37225	0	0	0	0	1	1.50577
Sac_contig_10617	Kumar et al. 2021	DNAJ like protein, putative	1..317	0	0	0	0	0	0	0	0	0	0	0	0
Sac_contig_1062	Kumar et al. 2021	enoyl-CoA delta isomerase 2, mitochondrial isoform X1	1..1294	168	22.358	189	21.4863	183	20.8622	16	3.73366	4	0.525414	0	0
Sac_contig_10620	Kumar et al. 2021	---NA---	1..327	0	0	0	0	0	0	0	0	0	0	0	0
Sac_contig_10621	Kumar et al. 2021	---NA---	1..290	0	0	0	0	0	0	0	0	0	0	0	0
Sac_contig_10623	Kumar et al. 2021	---NA---	1..244	457	322.54	456	274.921	675	408.091	0	0	0	0	0	0
Sac_contig_10624	Kumar et al. 2021	---NA---	1..392	0	0	0	0	0	0	0	0	0	0	0	0
Sac_contig_10625	Kumar et al. 2021	mitochondrial tRNA-specific 2-thiouridylase 1-like	1..374	0	0	0	0	0	0	0	0	0	0	0	0
Sac_contig_10626	Kumar et al. 2021	intermediate filament protein	1..1628	0	0	0	0	0	0	0	0	0	0	0	0
Sac_contig_10629	Kumar et al. 2021	---NA---	1..225	0	0	0	0	4	2.62253	0	0	0	0	0	0
Sac_contig_1063	Kumar et al. 2021	ATP-binding cassette sub-family B member 7, mitochondrial	1..2780	256	15.8582	276	14.6049	450	23.8787	14	1.52066	32	1.9565	19	2.21261
Sac_contig_10630	Kumar et al. 2021	---NA---	1..424	0	0	0	0	0	0	0	0	0	0	0	0
Sac_contig_10632	Kumar et al. 2021	---NA---	1..436	0	0	0	0	0	0	0	0	0	0	0	0
Sac_contig_10634	Kumar et al. 2021	DNA topoisomerase 1-like	1..753	0	0	0	0	0	0	0	0	0	0	0	0
Sac_contig_10635	Kumar et al. 2021	---NA---	1..362	0	0	0	0	0	0	0	0	0	0	0	0
Sac_contig_10636	Kumar et al. 2021	protein polybromo-1-like	1..441	0	0	0	0	0	0	0	0	0	0	0	0
Sac_contig_10637	Kumar et al. 2021	Dual specificity protein phosphatase 3	1..436	0	0	0	0	0	0	0	0	0	0	0	0
Sac_contig_10638	Kumar et al. 2021	---NA---	1..234	0	0	0	0	1	0.630416	0	0	0	0	0	0
Sac_contig_10639	Kumar et al. 2021	---NA---	1..245	2	1.40579	1	0.600437	0	0	0	0	0	0	0	0
Sac_contig_1064	Kumar et al. 2021	membrane-associated protein Hem, putative	1..1283	120	16.1069	169	19.3773	200	22.9957	10	2.35354	11	1.45728	13	3.2803
Sac_contig_10640	Kumar et al. 2021	---NA---	1..202	0	0	0	0	0	0	0	0	0	0	0	0
Sac_contig_10641	Kumar et al. 2021	quinone oxidoreductase	1..630	0	0	0	0	0	0	0	0	0	0	0	0
Sac_contig_10642	Kumar et al. 2021	---NA---	1..424	0	0	0	0	0	0	0	0	0	0	0	0
Sac_contig_10643	Kumar et al. 2021	---NA---	1..391	0	0	0	0	0	0	0	0	0	0	0	0
Sac_contig_10644	Kumar et al. 2021	sigma class glutathione-s-transferase 2	1..780	0	0	0	0	0	0	0	0	0	0	0	0
Sac_contig_10646	Kumar et al. 2021	glutaredoxin-3-like	1..293	0	0	0	0	0	0	0	0	0	0	0	0
Sac_contig_10647	Kumar et al. 2021	zinc/cadmium resistance protein-like	1..1320	1	0.130462	0	0	4	0.447022	0	0	0	0	0	0
Sac_contig_10648	Kumar et al. 2021	---NA---	1..281	0	0	0	0	0	0	0	0	0	0	0	0
Sac_contig_1065	Kumar et al. 2021	---NA---	1..336	1	0.512529	0	0	10	4.3904	2	1.79738	0	0	1	0.963512
Sac_contig_10650	Kumar et al. 2021	---NA---	1..203	2	1.69665	0	0	0	0	0	0	0	0	0	0
Sac_contig_10651	Kumar et al. 2021	Uncharacterised protein	1..488	1	0.352889	5	1.50724	7	2.11603	9	5.56892	2	0.696604	2	1.3268
Sac_contig_10652	Kumar et al. 2021	---NA---	1..310	0	0	0	0	0	0	0	0	0	0	0	0
Sac_contig_10653	Kumar et al. 2021	---NA---	1..266	0	0	0	0	4	2.21831	0	0	0	0	0	0
Sac_contig_10655	Kumar et al. 2021	---NA---	1..207	0	0	0	0	0	0	0	0	0	0	0	0
Sac_contig_10656	Kumar et al. 2021	---NA---	1..298	0	0	0	0	0	0	0	0	0	0	0	0
Sac_contig_10657	Kumar et al. 2021	---NA---	1..212	0	0	0	0	0	0	0	0	0	0	0	0
Sac_contig_10658	Kumar et al. 2021	probable RNA-binding protein 19	1..647	0	0	0	0	0	0	0	0	0	0	0	0
Sac_contig_10659	Kumar et al. 2021	D site-binding protein	1..216	0	0	0	0	0	0	0	0	0	0	0	0
Sac_contig_1066	Kumar et al. 2021	---NA---	1..363	0	0	5	2.02627	0	0	0	0	0	0	0	0
Sac_contig_10660	Kumar et al. 2021	---NA---	1..269	1	0.640185	0	0	0	0	0	0	0	0	0	0
Sac_contig_10663	Kumar et al. 2021	RING finger protein 44 isoform X1	1..362	0	0	0	0	0	0	0	0	0	0	0	0
Sac_contig_10664	Kumar et al. 2021	hsp90 co-chaperone Cdc37-like	1..391	14	6.16607	7	2.63363	3	1.13185	1	0.772275	4	1.73884	3	2.48394
Sac_contig_10665	Kumar et al. 2021	60S ribosomal protein L8	1..581	0	0	0	0	0	0	0	0	3	0.877649	0	0
Sac_contig_10666	Kumar et al. 2021	---NA---	1..202	0	0	0	0	0	0	0	0	0	0	0	0
Sac_contig_10668	Kumar et al. 2021	---NA---	1..777	0	0	0	0	0	0	0	0	0	0	0	0
Sac_contig_10669	Kumar et al. 2021	---NA---	1..580	0	0	0	0	0	0	0	0	0	0	0	0
Sac_contig_1067	Kumar et al. 2021	---NA---	1..240	0	0	3	1.83884	1	0.614656	0	0	0	0	4	5.39567
Sac_contig_10670	Kumar et al. 2021	---NA---	1..279	0	0	2	1.05453	0	0	0	0	0	0	0	0
Sac_contig_10671	Kumar et al. 2021	---NA---	1..371	0	0	0	0	0	0	0	0	0	0	0	0
Sac_contig_10672	Kumar et al. 2021	---NA---	1..221	1	0.779229	0	0	7	4.67249	0	0	0	0	1	1.46489
Sac_contig_10674	Kumar et al. 2021	phospholipase DDHD2-like	1..474	0	0	0	0	0	0	0	0	0	0	0	0
Sac_contig_10675	Kumar et al. 2021	lissencephaly-1 homolog	1..491	0	0	0	0	0	0	0	0	0	0	0	0
Sac_contig_10676	Kumar et al. 2021	junctophilin-1-like isoform X1	1..371	0	0	0	0	0	0	0	0	0	0	0	0
Sac_contig_10677	Kumar et al. 2021	mitochondrial tRNA-specific 2-thiouridylase 1	1..444	0	0	0	0	0	0	0	0	0	0	0	0
Sac_contig_10679	Kumar et al. 2021	---NA---	1..208	0	0	0	0	0	0	0	0	0	0	0	0
Sac_contig_10680	Kumar et al. 2021	---NA---	1..247	0	0	0	0	0	0	0	0	0	0	0	0
Sac_contig_10681	Kumar et al. 2021	---NA---	1..314	0	0	0	0	0	0	0	0	0	0	0	0
Sac_contig_10682	Kumar et al. 2021	---NA---	1..293	0	0	0	0	0	0	0	0	0	0	0	0
Sac_contig_10683	Kumar et al. 2021	---NA---	1..418	12	4.94382	20	7.03861	13	4.58786	10	7.22391	5	2.03315	3	2.32349
Sac_contig_10684	Kumar et al. 2021	---NA---	1..246	0	0	0	0	0	0	0	0	0	0	0	0
Sac_contig_10685	Kumar et al. 2021	---NA---	1..229	0	0	0	0	0	0	0	0	0	0	0	0
Sac_contig_10686	Kumar et al. 2021	transcription initiation protein SPT3 homolog	1..885	0	0	0	0	0	0	0	0	0	0	0	0
Sac_contig_10687	Kumar et al. 2021	---NA---	1..433	3	1.19314	0	0	0	0	0	0	0	0	0	0
Sac_contig_10688	Kumar et al. 2021	---NA---	1..1054	0	0	0	0	0	0	0	0	0	0	0	0
Sac_contig_10689	Kumar et al. 2021	heterogeneous nuclear ribonucleoprotein A/B-like	1..867	0	0	0	0	0	0	0	0	0	0	0	0
Sac_contig_1069	Kumar et al. 2021	---NA---	1..268	0	0	4	2.19563	7	3.85306	0	0	0	0	0	0
Sac_contig_10690	Kumar et al. 2021	---NA---	1..414	0	0	0	0	0	0	0	0	0	0	0	0
Sac_contig_10691	Kumar et al. 2021	---NA---	1..216	0	0	0	0	0	0	0	0	0	0	0	0
Sac_contig_10692	Kumar et al. 2021	spermatogenesis-associated serine-rich protein 2-like isoform X2	1..590	0	0	0	0	0	0	1	0.511796	0	0	0	0
Sac_contig_10693	Kumar et al. 2021	---NA---	1..346	0	0	0	0	0	0	11	9.59986	0	0	0	0
Sac_contig_10694	Kumar et al. 2021	---NA---	1..701	2	0.491326	0	0	0	0	0	0	0	0	0	0
Sac_contig_10695	Kumar et al. 2021	hornerin isoform X1	1..791	0	0	0	0	0	0	0	0	0	0	0	0
Sac_contig_10696	Kumar et al. 2021	---NA---	1..491	3	1.0522	0	0	2	0.600885	0	0	0	0	0	0
Sac_contig_10697	Kumar et al. 2021	---NA---	1..230	0	0	1	0.639596	0	0	0	0	0	0	0	0
Sac_contig_10698	Kumar et al. 2021	cathepsin L1-like	1..1248	0	0	0	0	0	0	0	0	0	0	0	0
Sac_contig_10699	Kumar et al. 2021	mitochondria-eating protein isoform X1	1..539	0	0	0	0	0	0	0	0	0	0	0	0
Sac_contig_107	Kumar et al. 2021	cysteine dioxygenase type 1	1..982	292	51.2069	228	34.1552	370	55.5819	1	0.307494	0	0	0	0
Sac_contig_1070	Kumar et al. 2021	kinesin-like protein KIF2C isoform X1	1..6849	610	15.3377	766	16.4526	1101	23.7139	9	0.396793	77	1.91091	71	3.35604
Sac_contig_10700	Kumar et al. 2021	---NA---	1..444	0	0	0	0	0	0	0	0	0	0	0	0
Sac_contig_10701	Kumar et al. 2021	ATP-dependent zinc metalloprotease YME1 homolog	1..1361	0	0	0	0	0	0	0	0	0	0	0	0
Sac_contig_10702	Kumar et al. 2021	Ribosomal protein S6 kinase alpha-1	1..492	0	0	0	0	0	0	0	0	0	0	0	0
Sac_contig_10703	Kumar et al. 2021	---NA---	1..294	3	1.75724	1	0.500364	0	0	0	0	0	0	0	0
Sac_contig_10704	Kumar et al. 2021	glycosylated lysosomal membrane protein A-like	1..815	0	0	0	0	0	0	0	0	0	0	0	0
Sac_contig_10705	Kumar et al. 2021	---NA---	1..293	0	0	1	0.502072	0	0	0	0	0	0	0	0
Sac_contig_10706	Kumar et al. 2021	---NA---	1..577	0	0	0	0	0	0	0	0	0	0	0	0
Sac_contig_10707	Kumar et al. 2021	---NA---	1..302	0	0	1	0.487109	0	0	0	0	0	0	0	0
Sac_contig_10708	Kumar et al. 2021	---NA---	1..213	0	0	0	0	0	0	0	0	0	0	0	0
Sac_contig_10709	Kumar et al. 2021	ectonucleoside triphosphate diphosphohydrolase 1 isoform X2	1..324	0	0	0	0	0	0	0	0	0	0	0	0
Sac_contig_1071	Kumar et al. 2021	---NA---	1..725	79	18.7649	69	14.0005	102	20.7542	3	1.24949	9	2.10999	15	6.69807
Sac_contig_10710	Kumar et al. 2021	---NA---	1..383	1	0.449634	0	0	0	0	0	0	0	0	0	0
Sac_contig_10711	Kumar et al. 2021	hornerin-like isoform X1	1..1349	0	0	0	0	0	0	0	0	0	0	0	0
Sac_contig_10712	Kumar et al. 2021	---NA---	1..349	0	0	0	0	0	0	0	0	0	0	0	0
Sac_contig_10713	Kumar et al. 2021	39S ribosomal protein L41, mitochondrial-like	1..740	0	0	0	0	0	0	0	0	0	0	0	0
Sac_contig_10714	Kumar et al. 2021	---NA---	1..873	0	0	0	0	0	0	0	0	0	0	0	0
Sac_contig_10715	Kumar et al. 2021	---NA---	1..226	1	0.76199	2	1.30183	4	2.61093	0	0	0	0	2	2.86496
Sac_contig_10716	Kumar et al. 2021	---NA---	1..253	0	0	0	0	0	0	0	0	0	0	0	0
Sac_contig_10717	Kumar et al. 2021	probable tRNA(His) guanylyltransferase	1..506	0	0	0	0	0	0	0	0	0	0	0	0
Sac_contig_10718	Kumar et al. 2021	mRNA cap guanine-N7 methyltransferase	1..297	0	0	3	1.48593	9	4.47022	0	0	0	0	0	0
Sac_contig_10719	Kumar et al. 2021	Adenylosuccinate synthetase	1..1577	0	0	0	0	0	0	0	0	0	0	0	0
Sac_contig_1072	Kumar et al. 2021	Inositol-tetrakisphosphate 1-kinase	1..4286	180	7.23232	256	8.7866	354	12.1841	5	0.352262	0	0	12	0.906412
Sac_contig_10721	Kumar et al. 2021	---NA---	1..585	0	0	0	0	0	0	0	0	0	0	0	0
Sac_contig_10722	Kumar et al. 2021	ruvB-like 2	1..870	0	0	0	0	0	0	0	0	0	0	0	0
Sac_contig_10723	Kumar et al. 2021	---NA---	1..248	0	0	0	0	0	0	0	0	0	0	0	0
Sac_contig_10724	Kumar et al. 2021	probable NADH dehydrogenase [ubiquinone] 1 alpha subcomplex subunit 12	1..561	0	0	0	0	0	0	0	0	0	0	0	0
Sac_contig_10725	Kumar et al. 2021	---NA---	1..275	1	0.626217	1	0.534934	4	2.14571	0	0	0	0	0	0
Sac_contig_10726	Kumar et al. 2021	---NA---	1..230	0	0	0	0	0	0	0	0	0	0	0	0
Sac_contig_10727	Kumar et al. 2021	---NA---	1..637	0	0	0	0	0	0	0	0	0	0	0	0
Sac_contig_10728	Kumar et al. 2021	---NA---	1..217	0	0	0	0	0	0	0	0	0	0	0	0
Sac_contig_10729	Kumar et al. 2021	7SK snRNA methylphosphate capping enzyme-like	1..433	0	0	0	0	0	0	0	0	0	0	0	0
Sac_contig_1073	Kumar et al. 2021	---NA---	1..2694	241	15.4055	230	12.5592	334	18.2891	35	3.92301	28	1.76659	22	2.64376
Sac_contig_10730	Kumar et al. 2021	---NA---	1..200	0	0	0	0	0	0	0	0	0	0	0	0
Sac_contig_10731	Kumar et al. 2021	---NA---	1..246	0	0	0	0	2	1.19933	0	0	0	0	0	0
Sac_contig_10732	Kumar et al. 2021	leucine-rich repeat flightless-interacting protein 2	1..1148	0	0	0	0	0	0	0	0	0	0	0	0
Sac_contig_10733	Kumar et al. 2021	COX assembly mitochondrial protein homolog	1..302	0	0	0	0	0	0	0	0	0	0	0	0
Sac_contig_10734	Kumar et al. 2021	---NA---	1..465	0	0	0	0	0	0	0	0	0	0	0	0
Sac_contig_10736	Kumar et al. 2021	---NA---	1..255	0	0	0	0	0	0	0	0	0	0	0	0
Sac_contig_10737	Kumar et al. 2021	---NA---	1..341	0	0	0	0	0	0	1	0.885511	0	0	0	0
Sac_contig_10738	Kumar et al. 2021	U5 small nuclear ribonucleoprotein 40 kDa protein	1..381	0	0	0	0	0	0	0	0	0	0	0	0
Sac_contig_10739	Kumar et al. 2021	---NA---	1..244	0	0	0	0	0	0	0	0	0	0	0	0
Sac_contig_1074	Kumar et al. 2021	ankyrin repeat domain-containing protein 17	1..9996	2861	49.2889	2948	43.3845	3737	55.1493	172	5.19578	184	3.12872	335	10.8496
Sac_contig_10740	Kumar et al. 2021	---NA---	1..755	0	0	0	0	0	0	0	0	0	0	0	0
Sac_contig_10741	Kumar et al. 2021	retinol dehydrogenase 12	1..507	0	0	0	0	0	0	0	0	0	0	0	0
Sac_contig_10742	Kumar et al. 2021	---NA---	1..398	2	0.865375	0	0	0	0	0	0	0	0	0	0
Sac_contig_10743	Kumar et al. 2021	sphingomyelin phosphodiesterase isoform X1	1..2354	0	0	0	0	0	0	0	0	0	0	0	0
Sac_contig_10744	Kumar et al. 2021	histone acetyltransferase p300-like	1..477	1	0.361027	3	0.925201	2	0.618521	0	0	0	0	0	0
Sac_contig_10745	Kumar et al. 2021	Beta-1,3-galactosyltransferase 6	1..257	0	0	0	0	0	0	0	0	0	0	0	0
Sac_contig_10746	Kumar et al. 2021	---NA---	1..327	0	0	0	0	0	0	0	0	0	0	0	0
Sac_contig_10747	Kumar et al. 2021	---NA---	1..336	0	0	0	0	2	0.878079	0	0	0	0	2	1.92702
Sac_contig_10748	Kumar et al. 2021	---NA---	1..203	0	0	0	0	0	0	0	0	0	0	0	0
Sac_contig_10749	Kumar et al. 2021	serine hydroxymethyltransferase, mitochondrial	1..569	0	0	0	0	0	0	0	0	0	0	0	0
Sac_contig_1075	Kumar et al. 2021	tyrosine-protein phosphatase 69D	1..2344	779	57.2318	682	42.8016	1012	63.6892	30	3.86467	29	2.10289	31	4.28155
Sac_contig_10750	Kumar et al. 2021	---NA---	1..200	0	0	0	0	0	0	0	0	0	0	0	0
Sac_contig_10751	Kumar et al. 2021	---NA---	1..406	0	0	1	0.362332	0	0	0	0	0	0	0	0
Sac_contig_10753	Kumar et al. 2021	---NA---	1..448	0	0	0	0	0	0	0	0	0	0	0	0
Sac_contig_10754	Kumar et al. 2021	---NA---	1..275	1	0.626217	1	0.534934	3	1.60928	0	0	0	0	0	0
Sac_contig_10755	Kumar et al. 2021	---NA---	1..522	0	0	0	0	0	0	0	0	0	0	0	0
Sac_contig_10756	Kumar et al. 2021	glycine cleavage system protein GcvH	1..331	0	0	0	0	0	0	0	0	0	0	0	0
Sac_contig_10758	Kumar et al. 2021	---NA---	1..478	0	0	0	0	0	0	0	0	0	0	0	0
Sac_contig_10759	Kumar et al. 2021	---NA---	1..243	2	1.41736	0	0	1	0.607067	0	0	0	0	0	0
Sac_contig_1076	Kumar et al. 2021	sestrin-2 isoform X2	1..1225	162	22.7738	141	16.9323	243	29.2626	0	0	0	0	1	0.264278
Sac_contig_10762	Kumar et al. 2021	apoptosis-inducing factor 1, mitochondrial-like isoform X1	1..460	0	0	0	0	0	0	0	0	0	0	0	0
Sac_contig_10763	Kumar et al. 2021	---NA---	1..281	0	0	0	0	0	0	0	0	0	0	0	0
Sac_contig_10764	Kumar et al. 2021	---NA---	1..243	0	0	2	1.21076	0	0	0	0	0	0	0	0
Sac_contig_10765	Kumar et al. 2021	intermediate filament tail domain protein	1..849	0	0	0	0	0	0	0	0	0	0	0	0
Sac_contig_10766	Kumar et al. 2021	---NA---	1..233	2	1.47819	0	0	3	1.89936	0	0	0	0	0	0
Sac_contig_10768	Kumar et al. 2021	28S ribosomal protein S17, mitochondrial	1..433	0	0	0	0	0	0	0	0	0	0	0	0
Sac_contig_10769	Kumar et al. 2021	metastasis-associated protein MTA3-like isoform X1	1..488	0	0	0	0	0	0	0	0	0	0	0	0
Sac_contig_1077	Kumar et al. 2021	proteasome subunit alpha type-4	1..1462	358	42.169	261	26.2619	481	48.5334	16	3.30462	35	4.06908	40	8.85746
Sac_contig_10770	Kumar et al. 2021	isoaspartyl peptidase/L-asparaginase	1..289	0	0	0	0	0	0	0	0	0	0	0	0
Sac_contig_10771	Kumar et al. 2021	---NA---	1..205	0	0	0	0	0	0	0	0	0	0	0	0
Sac_contig_10772	Kumar et al. 2021	ER membrane protein complex subunit 6	1..515	0	0	0	0	0	0	0	0	0	0	0	0
Sac_contig_10773	Kumar et al. 2021	---NA---	1..306	4	2.25111	1	0.480742	1	0.482083	0	0	0	0	0	0
Sac_contig_10774	Kumar et al. 2021	---NA---	1..246	1	0.700039	0	0	2	1.19933	0	0	0	0	0	0
Sac_contig_10775	Kumar et al. 2021	---NA---	1..455	0	0	0	0	0	0	0	0	0	0	0	0
Sac_contig_10776	Kumar et al. 2021	basement membrane-specific heparan sulfate proteoglycan core protein-like isoform X18	1..311	0	0	0	0	0	0	0	0	0	0	0	0
Sac_contig_10777	Kumar et al. 2021	tyrosine-protein kinase BAZ1B-like	1..270	0	0	0	0	0	0	0	0	0	0	0	0
Sac_contig_10778	Kumar et al. 2021	---NA---	1..206	1	0.835969	0	0	0	0	0	0	0	0	0	0
Sac_contig_10779	Kumar et al. 2021	regulator of G-protein signaling 4-like	1..1131	15	2.28395	21	2.73143	20	2.60862	8	2.13588	3	0.450852	2	0.572485
Sac_contig_1078	Kumar et al. 2021	vacuolar protein sorting-associated protein 4A	1..7468	929	21.4224	947	18.6543	1361	26.8842	14	0.566073	18	0.409679	15	0.650255
Sac_contig_10781	Kumar et al. 2021	---NA---	1..454	0	0	0	0	0	0	0	0	0	0	0	0
Sac_contig_10782	Kumar et al. 2021	---NA---	1..649	0	0	0	0	0	0	0	0	0	0	0	0
Sac_contig_10783	Kumar et al. 2021	---NA---	1..651	0	0	1	0.225971	0	0	0	0	0	0	0	0
Sac_contig_10784	Kumar et al. 2021	---NA---	1..237	0	0	0	0	3	1.86731	0	0	0	0	0	0
Sac_contig_10785	Kumar et al. 2021	---NA---	1..340	0	0	0	0	0	0	0	0	0	0	0	0
Sac_contig_10786	Kumar et al. 2021	neurocalcin homolog	1..330	0	0	0	0	0	0	0	0	0	0	0	0
Sac_contig_10787	Kumar et al. 2021	---NA---	1..399	0	0	0	0	0	0	0	0	0	0	0	0
Sac_contig_10788	Kumar et al. 2021	---NA---	1..236	0	0	0	0	0	0	0	0	0	0	0	0
Sac_contig_10789	Kumar et al. 2021	---NA---	1..350	0	0	2	0.840611	0	0	0	0	1	0.485632	0	0
Sac_contig_1079	Kumar et al. 2021	---NA---	1..258	3	2.00244	5	2.85091	3	1.71532	0	0	0	0	0	0
Sac_contig_10790	Kumar et al. 2021	NEDD8	1..620	13	3.61085	13	3.0845	16	3.8069	2	0.974062	2	0.548295	0	0
Sac_contig_10791	Kumar et al. 2021	Serine/threonine-protein phosphatase PP1-alpha catalytic subunit	1..1385	41	5.0979	28	2.974	35	3.72788	161	35.1014	254	31.1716	209	48.8532
Sac_contig_10792	Kumar et al. 2021	---NA---	1..450	0	0	0	0	0	0	0	0	0	0	0	0
Sac_contig_10793	Kumar et al. 2021	---NA---	1..295	0	0	0	0	0	0	0	0	0	0	0	0
Sac_contig_10794	Kumar et al. 2021	---NA---	1..320	0	0	0	0	0	0	0	0	0	0	0	0
Sac_contig_10795	Kumar et al. 2021	---NA---	1..220	0	0	0	0	3	2.0116	0	0	0	0	0	0
Sac_contig_10796	Kumar et al. 2021	neurexin-4 isoform X1	1..602	0	0	0	0	0	0	0	0	0	0	0	0
Sac_contig_10797	Kumar et al. 2021	---NA---	1..221	1	0.779229	1	0.665642	0	0	0	0	0	0	0	0
Sac_contig_10798	Kumar et al. 2021	---NA---	1..245	0	0	0	0	0	0	0	0	0	0	0	0
Sac_contig_10799	Kumar et al. 2021	nuclear pore complex protein Nup107-like	1..381	0	0	0	0	0	0	0	0	0	0	0	0
Sac_contig_108	Kumar et al. 2021	rRNA-processing protein UTP23 homolog	1..737	141	32.9465	114	22.7547	205	41.0326	7	2.868	17	3.92064	15	6.58901
Sac_contig_1080	Kumar et al. 2021	40S ribosomal protein S4	1..1570	2163	237.254	1762	165.097	2600	244.296	261	50.1983	352	38.1082	297	61.2425
Sac_contig_10800	Kumar et al. 2021	---NA---	1..312	0	0	0	0	0	0	0	0	0	0	0	0
Sac_contig_10801	Kumar et al. 2021	solute carrier family 35 member F2-like	1..1956	0	0	0	0	0	0	0	0	0	0	0	0
Sac_contig_10802	Kumar et al. 2021	---NA---	1..200	0	0	0	0	1	0.737587	0	0	0	0	0	0
Sac_contig_10803	Kumar et al. 2021	hypothetical protein T08_12654	1..574	398464	119546	490044	125590	425612	109382	302810	159297	554520	164203	275796	155551
Sac_contig_10804	Kumar et al. 2021	---NA---	1..222	0	0	1	0.662644	0	0	0	0	0	0	0	0
Sac_contig_10805	Kumar et al. 2021	Serine incorporator 3	1..499	0	0	0	0	0	0	0	0	0	0	0	0
Sac_contig_10806	Kumar et al. 2021	---NA---	1..411	0	0	0	0	0	0	0	0	0	0	0	0
Sac_contig_10807	Kumar et al. 2021	---NA---	1..206	0	0	0	0	0	0	0	0	0	0	0	0
Sac_contig_10808	Kumar et al. 2021	2-oxoisovalerate dehydrogenase subunit beta, mitochondrial	1..345	0	0	0	0	0	0	0	0	0	0	0	0
Sac_contig_10809	Kumar et al. 2021	transmembrane protease serine 2-like isoform X1	1..517	0	0	0	0	0	0	0	0	0	0	0	0
Sac_contig_1081	Kumar et al. 2021	sestrin-1-like isoform X1	1..380	4	1.81273	3	1.16137	10	3.88204	0	0	0	0	0	0
Sac_contig_10811	Kumar et al. 2021	---NA---	1..383	8	3.59707	4	1.53637	7	2.69614	0	0	1	0.443789	1	0.845274
Sac_contig_10812	Kumar et al. 2021	SUMO-activating enzyme subunit 2	1..364	0	0	1	0.40414	0	0	0	0	0	0	0	0
Sac_contig_10813	Kumar et al. 2021	---NA---	1..215	0	0	0	0	3	2.05838	0	0	0	0	0	0
Sac_contig_10814	Kumar et al. 2021	calcium/calmodulin-dependent protein kinase type II alpha chain	1..330	0	0	0	0	0	0	0	0	0	0	0	0
Sac_contig_10815	Kumar et al. 2021	dolichyl-diphosphooligosaccharide--protein glycosyltransferase subunit 2-like	1..798	0	0	0	0	0	0	0	0	0	0	0	0
Sac_contig_10816	Kumar et al. 2021	---NA---	1..215	0	0	2	1.36844	0	0	0	0	0	0	0	0
Sac_contig_10817	Kumar et al. 2021	putative L-aspartate dehydrogenase	1..656	0	0	0	0	0	0	0	0	0	0	0	0
Sac_contig_10818	Kumar et al. 2021	Methylthioribose kinase	1..930	0	0	0	0	0	0	0	0	0	0	0	0
Sac_contig_10819	Kumar et al. 2021	---NA---	1..271	0	0	0	0	0	0	0	0	1	0.6272	0	0
Sac_contig_1082	Kumar et al. 2021	developmentally-regulated GTP-binding protein 1	1..2629	399	26.136	382	21.375	619	34.7331	50	5.74286	92	5.94803	44	5.41824
Sac_contig_10820	Kumar et al. 2021	---NA---	1..604	0	0	0	0	2	0.488468	0	0	0	0	3	1.60798
Sac_contig_10821	Kumar et al. 2021	putative tubulin beta 2	1..501	18	6.18717	4	1.17451	11	3.2389	11	6.62985	10	3.39264	50	32.3094
Sac_contig_10822	Kumar et al. 2021	beta tubulin	1..312	3	1.65586	3	1.41449	6	2.83687	19	18.3886	15	8.1717	14	14.5268
Sac_contig_10823	Kumar et al. 2021	---NA---	1..592	0	0	0	0	0	0	0	0	0	0	0	0
Sac_contig_10824	Kumar et al. 2021	receptor-type tyrosine-protein phosphatase H isoform X2	1..451	1	0.38184	3	0.978539	5	1.63545	2	1.33907	0	0	1	0.717827
Sac_contig_10825	Kumar et al. 2021	hypoxia-inducible factor 1 alpha	1..1416	0	0	0	0	0	0	0	0	0	0	0	0
Sac_contig_10827	Kumar et al. 2021	E3 ubiquitin-protein ligase Bre1-like isoform X1	1..2153	0	0	0	0	0	0	0	0	0	0	0	0
Sac_contig_10828	Kumar et al. 2021	---NA---	1..270	0	0	0	0	0	0	0	0	0	0	0	0
Sac_contig_10829	Kumar et al. 2021	---NA---	1..485	1	0.355071	1	0.303313	0	0	0	0	0	0	0	0
Sac_contig_1083	Kumar et al. 2021	serine palmitoyltransferase 1-like	1..1506	194	22.1837	185	18.0709	254	24.8801	10	2.00504	6	0.677177	7	1.50477
Sac_contig_10830	Kumar et al. 2021	---NA---	1..626	0	0	0	0	0	0	0	0	0	0	0	0
Sac_contig_10831	Kumar et al. 2021	ras GTPase-activating protein nGAP isoform X6	1..342	0	0	0	0	0	0	0	0	0	0	0	0
Sac_contig_10833	Kumar et al. 2021	39S ribosomal protein L19, mitochondrial	1..748	0	0	0	0	0	0	0	0	0	0	0	0
Sac_contig_10834	Kumar et al. 2021	---NA---	1..213	0	0	0	0	0	0	0	0	0	0	0	0
Sac_contig_10835	Kumar et al. 2021	E3 ubiquitin-protein ligase UBR5	1..478	0	0	0	0	0	0	0	0	0	0	0	0
Sac_contig_10836	Kumar et al. 2021	---NA---	1..215	0	0	0	0	0	0	0	0	0	0	0	0
Sac_contig_10837	Kumar et al. 2021	---NA---	1..395	0	0	0	0	0	0	0	0	0	0	0	0
Sac_contig_10838	Kumar et al. 2021	long-chain-fatty-acid--CoA ligase 1-like	1..575	0	0	0	0	0	0	0	0	0	0	0	0
Sac_contig_10839	Kumar et al. 2021	---NA---	1..225	0	0	0	0	0	0	0	0	0	0	0	0
Sac_contig_1084	Kumar et al. 2021	pre-mRNA-splicing factor ISY1 homolog	1..1951	432	38.1315	276	20.8106	498	37.6543	32	4.95269	39	3.39768	43	7.13522
Sac_contig_10840	Kumar et al. 2021	---NA---	1..431	1	0.399558	0	0	2	0.684535	0	0	0	0	0	0
Sac_contig_10841	Kumar et al. 2021	---NA---	1..472	0	0	0	0	0	0	0	0	0	0	0	0
Sac_contig_10842	Kumar et al. 2021	---NA---	1..341	2	1.01003	3	1.2942	3	1.29781	0	0	0	0	0	0
Sac_contig_10843	Kumar et al. 2021	probable low-specificity L-threonine aldolase 2	1..631	0	0	0	0	0	0	0	0	0	0	0	0
Sac_contig_10844	Kumar et al. 2021	ribosomal protein S6 kinase alpha-1-like	1..907	0	0	0	0	0	0	0	0	0	0	0	0
Sac_contig_10845	Kumar et al. 2021	Mitochondrial-processing peptidase subunit alpha	1..722	0	0	0	0	0	0	0	0	0	0	0	0
Sac_contig_10846	Kumar et al. 2021	---NA---	1..315	1	0.546697	5	2.33503	3	1.40493	0	0	0	0	3	3.08324
Sac_contig_10847	Kumar et al. 2021	REST corepressor 3 isoform X2	1..306	0	0	0	0	0	0	0	0	0	0	0	0
Sac_contig_10848	Kumar et al. 2021	---NA---	1..275	0	0	0	0	0	0	0	0	0	0	0	0
Sac_contig_10849	Kumar et al. 2021	---NA---	1..586	0	0	0	0	0	0	0	0	0	0	0	0
Sac_contig_10850	Kumar et al. 2021	NADH dehydrogenase [ubiquinone] 1 beta subcomplex subunit 8, mitochondrial-like	1..695	0	0	0	0	0	0	0	0	0	0	0	0
Sac_contig_10851	Kumar et al. 2021	---NA---	1..253	0	0	0	0	0	0	0	0	0	0	0	0
Sac_contig_10852	Kumar et al. 2021	putative L-aspartate dehydrogenase	1..489	0	0	0	0	0	0	0	0	0	0	0	0
Sac_contig_10853	Kumar et al. 2021	---NA---	1..287	7	4.20024	26	13.3268	19	9.76596	0	0	0	0	0	0
Sac_contig_10854	Kumar et al. 2021	---NA---	1..310	0	0	0	0	0	0	0	0	0	0	0	0
Sac_contig_10855	Kumar et al. 2021	---NA---	1..400	0	0	0	0	0	0	0	0	0	0	0	0
Sac_contig_10856	Kumar et al. 2021	copper-transporting ATPase 2-like	1..492	0	0	0	0	0	0	0	0	0	0	0	0
Sac_contig_10857	Kumar et al. 2021	---NA---	1..239	0	0	5	3.07755	3	1.85168	0	0	0	0	0	0
Sac_contig_10858	Kumar et al. 2021	sequestosome-1-like isoform X1	1..1372	0	0	0	0	0	0	0	0	0	0	0	0
Sac_contig_10859	Kumar et al. 2021	---NA---	1..618	0	0	0	0	0	0	0	0	0	0	0	0
Sac_contig_1086	Kumar et al. 2021	tetratricopeptide repeat protein 27-like	1..3908	343	15.1146	486	18.2943	529	19.9684	65	5.02235	59	2.5661	57	4.7219
Sac_contig_10860	Kumar et al. 2021	---NA---	1..471	4	1.4625	5	1.56165	4	1.2528	0	0	0	0	0	0
Sac_contig_10861	Kumar et al. 2021	---NA---	1..291	2	1.18357	1	0.505522	5	2.53466	0	0	0	0	0	0
Sac_contig_10862	Kumar et al. 2021	---NA---	1..379	0	0	0	0	0	0	0	0	0	0	0	0
Sac_contig_10864	Kumar et al. 2021	---NA---	1..214	0	0	0	0	0	0	0	0	0	0	0	0
Sac_contig_10865	Kumar et al. 2021	---NA---	1..210	0	0	0	0	0	0	0	0	0	0	0	0
Sac_contig_10866	Kumar et al. 2021	molecular chaperone DnaJ	1..299	0	0	4	1.96799	1	0.493369	0	0	0	0	0	0
Sac_contig_10867	Kumar et al. 2021	selenoprotein H	1..241	0	0	0	0	0	0	0	0	0	0	0	0
Sac_contig_10868	Kumar et al. 2021	---NA---	1..266	0	0	0	0	0	0	0	0	0	0	0	0
Sac_contig_1087	Kumar et al. 2021	beta-hexosaminidase subunit beta-like	1..6311	434	11.8427	361	8.41477	579	13.5339	35	1.67463	64	1.72368	60	3.07786
Sac_contig_10870	Kumar et al. 2021	---NA---	1..232	0	0	0	0	0	0	0	0	0	0	0	0
Sac_contig_10871	Kumar et al. 2021	---NA---	1..338	0	0	0	0	0	0	0	0	0	0	0	0
Sac_contig_10872	Kumar et al. 2021	cytochrome P450 3A24-like	1..273	0	0	0	0	0	0	0	0	0	0	0	0
Sac_contig_10873	Kumar et al. 2021	cytochrome P450 3A24-like	1..433	0	0	0	0	0	0	0	0	0	0	0	0
Sac_contig_10874	Kumar et al. 2021	dedicator of cytokinesis protein 9 isoform X9	1..279	1	0.617239	0	0	4	2.11494	0	0	0	0	0	0
Sac_contig_10875	Kumar et al. 2021	---NA---	1..223	0	0	0	0	1	0.661513	0	0	0	0	0	0
Sac_contig_10876	Kumar et al. 2021	---NA---	1..686	0	0	0	0	0	0	0	0	0	0	0	0
Sac_contig_10877	Kumar et al. 2021	Phosphatidic acid phosphatase type 2/haloperoxidase domain-containing protein	1..243	0	0	0	0	0	0	0	0	0	0	0	0
Sac_contig_10878	Kumar et al. 2021	---NA---	1..220	1	0.782771	3	2.006	1	0.670533	0	0	0	0	0	0
Sac_contig_10879	Kumar et al. 2021	WD repeat-containing protein 43	1..356	0	0	0	0	0	0	0	0	0	0	0	0
Sac_contig_1088	Kumar et al. 2021	DNA excision repair protein ERCC-6	1..6377	649	17.5261	683	15.7557	980	22.6701	52	2.46227	88	2.34554	69	3.50291
Sac_contig_10880	Kumar et al. 2021	Solute carrier family 2, facilitated glucose transporter member 3	1..550	0	0	0	0	0	0	0	0	0	0	0	0
Sac_contig_10881	Kumar et al. 2021	epididymal secretory protein E1	1..791	0	0	0	0	0	0	0	0	0	0	0	0
Sac_contig_10882	Kumar et al. 2021	40S ribosomal protein S11	1..588	0	0	0	0	0	0	0	0	0	0	0	0
Sac_contig_10884	Kumar et al. 2021	---NA---	1..235	0	0	0	0	0	0	0	0	0	0	0	0
Sac_contig_10885	Kumar et al. 2021	---NA---	1..317	0	0	0	0	0	0	0	0	0	0	0	0
Sac_contig_10886	Kumar et al. 2021	CHCH domain protein	1..554	0	0	0	0	0	0	0	0	0	0	0	0
Sac_contig_10888	Kumar et al. 2021	Ac1147-like protein	1..205	2441	2050.56	2636	1891.58	2569	1848.64	1648	2427.46	2843	2357.21	1248	1970.87
Sac_contig_10889	Kumar et al. 2021	protein ABHD18-like	1..676	0	0	0	0	0	0	0	0	0	0	0	0
Sac_contig_1089	Kumar et al. 2021	nucleoprotein TPR	1..9811	944	16.5698	1040	15.5938	1291	19.4114	61	1.87744	75	1.29934	50	1.64988
Sac_contig_10890	Kumar et al. 2021	tripeptidyl-peptidase 2-like	1..230	0	0	0	0	0	0	0	0	0	0	0	0
Sac_contig_10891	Kumar et al. 2021	---NA---	1..266	0	0	0	0	0	0	0	0	0	0	0	0
Sac_contig_10892	Kumar et al. 2021	DNA mismatch repair protein Mlh1 isoform X1	1..259	0	0	0	0	0	0	0	0	0	0	0	0
Sac_contig_10893	Kumar et al. 2021	---NA---	1..365	0	0	0	0	0	0	0	0	0	0	0	0
Sac_contig_10894	Kumar et al. 2021	---NA---	1..224	0	0	0	0	0	0	0	0	0	0	1	1.44527
Sac_contig_10895	Kumar et al. 2021	palmitoyl-protein thioesterase 1-like	1..1429	0	0	0	0	0	0	0	0	0	0	0	0
Sac_contig_10896	Kumar et al. 2021	structural maintenance of chromosomes protein 6-like isoform X2	1..304	0	0	0	0	0	0	0	0	0	0	0	0
Sac_contig_10897	Kumar et al. 2021	---NA---	1..409	0	0	0	0	0	0	0	0	0	0	0	0
Sac_contig_10898	Kumar et al. 2021	---NA---	1..285	0	0	0	0	0	0	0	0	0	0	0	0
Sac_contig_109	Kumar et al. 2021	spectrin beta chain, erythrocytic-like	1..10359	7323	121.739	7970	113.181	10138	144.37	320	9.32783	450	7.38364	446	13.9384
Sac_contig_1090	Kumar et al. 2021	DNA-binding protein Ewg isoform X1	1..5167	1202	40.0612	1159	32.9973	1448	41.3403	78	4.55832	73	2.40138	84	5.26305
Sac_contig_10900	Kumar et al. 2021	nucleoporin GLE1-like	1..803	0	0	0	0	0	0	0	0	0	0	0	0
Sac_contig_10901	Kumar et al. 2021	---NA---	1..200	0	0	1	0.735535	0	0	0	0	0	0	0	0
Sac_contig_10902	Kumar et al. 2021	---NA---	1..206	0	0	0	0	0	0	0	0	0	0	0	0
Sac_contig_10903	Kumar et al. 2021	protein Mpv17 isoform X1	1..276	0	0	0	0	0	0	0	0	0	0	0	0
Sac_contig_10904	Kumar et al. 2021	---NA---	1..233	1	0.739097	0	0	0	0	0	0	0	0	0	0
Sac_contig_10905	Kumar et al. 2021	---NA---	1..531	0	0	0	0	0	0	0	0	0	0	0	0
Sac_contig_10906	Kumar et al. 2021	---NA---	1..335	0	0	0	0	0	0	0	0	0	0	0	0
Sac_contig_10907	Kumar et al. 2021	---NA---	1..503	3	1.0271	2	0.584918	1	0.293275	0	0	0	0	1	0.643618
Sac_contig_10908	Kumar et al. 2021	---NA---	1..334	0	0	0	0	2	0.883337	0	0	0	0	0	0
Sac_contig_10909	Kumar et al. 2021	---NA---	1..225	0	0	0	0	3	1.9669	0	0	0	0	0	0
Sac_contig_1091	Kumar et al. 2021	ubiquilin-1 isoform X2	1..2423	559	39.7298	622	37.7633	751	45.7225	42	5.23413	51	3.57761	48	6.41334
Sac_contig_10910	Kumar et al. 2021	ADP-ribosylation factor 4	1..964	0	0	0	0	0	0	0	0	0	0	0	0
Sac_contig_10911	Kumar et al. 2021	---NA---	1..233	0	0	0	0	0	0	0	0	0	0	0	0
Sac_contig_10912	Kumar et al. 2021	TM2 domain-containing protein	1..209	0	0	0	0	0	0	0	0	0	0	0	0
Sac_contig_10914	Kumar et al. 2021	---NA---	1..533	0	0	0	0	0	0	0	0	0	0	0	0
Sac_contig_10915	Kumar et al. 2021	---NA---	1..282	10	6.10673	14	7.30318	15	7.84667	0	0	0	0	0	0
Sac_contig_10916	Kumar et al. 2021	---NA---	1..290	0	0	0	0	6	3.05208	0	0	0	0	0	0
Sac_contig_10917	Kumar et al. 2021	---NA---	1..252	0	0	0	0	0	0	0	0	0	0	0	0
Sac_contig_10918	Kumar et al. 2021	---NA---	1..293	0	0	0	0	0	0	0	0	0	0	0	0
Sac_contig_10920	Kumar et al. 2021	---NA---	1..1015	0	0	0	0	0	0	0	0	0	0	0	0
Sac_contig_10921	Kumar et al. 2021	tRNA (uracil(54)-C(5))-methyltransferase homolog	1..448	0	0	0	0	0	0	0	0	0	0	0	0
Sac_contig_10922	Kumar et al. 2021	---NA---	1..350	0	0	0	0	0	0	0	0	0	0	0	0
Sac_contig_10923	Kumar et al. 2021	glycogen [starch] synthase-like	1..905	0	0	0	0	0	0	0	0	0	0	0	0
Sac_contig_10924	Kumar et al. 2021	---NA---	1..418	0	0	0	0	0	0	0	0	0	0	0	0
Sac_contig_10925	Kumar et al. 2021	Protein TAR1	1..624	72	19.8703	111	26.1681	99	23.4042	47	22.7437	101	27.5114	22	11.4139
Sac_contig_10926	Kumar et al. 2021	---NA---	1..256	0	0	0	0	2	1.15248	0	0	0	0	0	0
Sac_contig_10927	Kumar et al. 2021	rho GTPase-activating protein 190-like isoform X1	1..378	0	0	0	0	0	0	0	0	0	0	0	0
Sac_contig_10928	Kumar et al. 2021	---NA---	1..553	0	0	0	0	0	0	0	0	0	0	0	0
Sac_contig_10929	Kumar et al. 2021	---NA---	1..226	0	0	0	0	0	0	0	0	0	0	0	0
Sac_contig_1093	Kumar et al. 2021	voltage-dependent N-type calcium channel subunit alpha-1B-like isoform X1	1..4194	275	11.2918	385	13.5041	419	14.7377	0	0	0	0	2	0.154382
Sac_contig_10930	Kumar et al. 2021	cathepsin L	1..273	0	0	0	0	0	0	0	0	0	0	0	0
Sac_contig_10931	Kumar et al. 2021	ATP synthase lipid-binding protein, mitochondrial	1..691	0	0	0	0	0	0	0	0	0	0	0	0
Sac_contig_10932	Kumar et al. 2021	---NA---	1..343	0	0	0	0	0	0	0	0	0	0	0	0
Sac_contig_10934	Kumar et al. 2021	forkhead box protein P1 isoform X6	1..483	0	0	0	0	0	0	0	0	0	0	0	0
Sac_contig_10935	Kumar et al. 2021	---NA---	1..1053	0	0	0	0	0	0	0	0	0	0	0	0
Sac_contig_10936	Kumar et al. 2021	---NA---	1..228	1	0.755306	1	0.645206	1	0.647006	3	3.97315	2	1.49098	0	0
Sac_contig_10937	Kumar et al. 2021	---NA---	1..250	0	0	0	0	1	0.590069	0	0	0	0	0	0
Sac_contig_10938	Kumar et al. 2021	---NA---	1..230	1	0.748738	0	0	0	0	0	0	0	0	0	0
Sac_contig_10939	Kumar et al. 2021	---NA---	1..861	0	0	0	0	0	0	0	0	0	0	0	0
Sac_contig_1094	Kumar et al. 2021	Cytosolic purine 5'-nucleotidase	1..293	1	0.587746	0	0	6	3.02083	0	0	0	0	0	0
Sac_contig_10940	Kumar et al. 2021	---NA---	1..232	0	0	0	0	0	0	0	0	0	0	0	0
Sac_contig_10941	Kumar et al. 2021	---NA---	1..223	0	0	0	0	0	0	0	0	0	0	0	0
Sac_contig_10942	Kumar et al. 2021	---NA---	1..265	0	0	0	0	0	0	0	0	0	0	0	0
Sac_contig_10943	Kumar et al. 2021	Acidic leucine-rich nuclear phosphoprotein 32 family member A	1..1413	0	0	0	0	0	0	0	0	0	0	0	0
Sac_contig_10945	Kumar et al. 2021	---NA---	1..262	0	0	0	0	0	0	0	0	0	0	0	0
Sac_contig_10946	Kumar et al. 2021	---NA---	1..234	0	0	0	0	0	0	0	0	0	0	0	0
Sac_contig_10947	Kumar et al. 2021	expansin-YoaJ-like isoform X1	1..1088	0	0	0	0	0	0	0	0	0	0	0	0
Sac_contig_10948	Kumar et al. 2021	---NA---	1..1126	0	0	3	0.391937	2	0.26202	0	0	0	0	0	0
Sac_contig_10949	Kumar et al. 2021	malignant T-cell-amplified sequence 1 homolog	1..839	0	0	0	0	0	0	0	0	0	0	0	0
Sac_contig_1095	Kumar et al. 2021	Succinyl-CoA ligase subunit alpha, mitochondrial	1..1220	301	42.4878	256	30.8683	424	51.2683	27	6.68271	31	4.31894	35	9.28762
Sac_contig_10950	Kumar et al. 2021	vesicle-associated membrane protein-associated protein B-like	1..1246	0	0	0	0	0	0	0	0	0	0	0	0
Sac_contig_10951	Kumar et al. 2021	---NA---	1..234	1	0.735939	0	0	0	0	0	0	0	0	0	0
Sac_contig_10952	Kumar et al. 2021	---NA---	1..311	0	0	0	0	0	0	0	0	0	0	0	0
Sac_contig_10953	Kumar et al. 2021	complement receptor type 1	1..303	0	0	0	0	0	0	0	0	0	0	0	0
Sac_contig_10954	Kumar et al. 2021	septate junction protein	1..673	0	0	0	0	0	0	0	0	0	0	0	0
Sac_contig_10955	Kumar et al. 2021	ubiquitin	1..293	0	0	0	0	0	0	0	0	0	0	0	0
Sac_contig_10956	Kumar et al. 2021	---NA---	1..381	0	0	0	0	0	0	0	0	0	0	0	0
Sac_contig_10957	Kumar et al. 2021	---NA---	1..407	0	0	0	0	0	0	0	0	0	0	0	0
Sac_contig_10958	Kumar et al. 2021	---NA---	1..1014	0	0	0	0	0	0	0	0	0	0	0	0
Sac_contig_10959	Kumar et al. 2021	heterogeneous nuclear ribonucleoprotein U-like protein 1 isoform X1	1..1372	0	0	2	0.214442	0	0	0	0	0	0	0	0
Sac_contig_1096	Kumar et al. 2021	C-myc promoter-binding protein-like	1..4200	641	26.2825	739	25.8838	959	33.6831	29	2.08496	33	1.33549	36	2.77491
Sac_contig_10960	Kumar et al. 2021	mitochondrial import inner membrane translocase subunit Tim10	1..547	0	0	0	0	0	0	0	0	0	0	0	0
Sac_contig_10961	Kumar et al. 2021	---NA---	1..287	0	0	0	0	0	0	0	0	0	0	0	0
Sac_contig_10962	Kumar et al. 2021	---NA---	1..231	0	0	0	0	0	0	0	0	0	0	0	0
Sac_contig_10963	Kumar et al. 2021	receptor-type guanylate cyclase gcy-5-like isoform X1	1..1092	0	0	0	0	0	0	0	0	0	0	0	0
Sac_contig_10964	Kumar et al. 2021	dual specificity mitogen-activated protein kinase kinase 1-like isoform X1	1..302	0	0	0	0	0	0	0	0	0	0	0	0
Sac_contig_10965	Kumar et al. 2021	---NA---	1..381	0	0	0	0	0	0	0	0	0	0	0	0
Sac_contig_10966	Kumar et al. 2021	bolA-like protein 2	1..619	0	0	0	0	0	0	0	0	0	0	0	0
Sac_contig_10967	Kumar et al. 2021	zinc finger protein 239-like	1..298	0	0	0	0	0	0	0	0	0	0	0	0
Sac_contig_10968	Kumar et al. 2021	putative ferric-chelate reductase 1	1..1139	0	0	0	0	0	0	0	0	0	0	0	0
Sac_contig_10969	Kumar et al. 2021	---NA---	1..239	0	0	0	0	0	0	0	0	0	0	0	0
Sac_contig_1097	Kumar et al. 2021	succinyl-CoA synthetase alpha subunit	1..537	12	3.84826	12	3.28731	15	4.1206	0	0	0	0	0	0
Sac_contig_10970	Kumar et al. 2021	---NA---	1..277	0	0	2	1.06214	0	0	0	0	0	0	0	0
Sac_contig_10971	Kumar et al. 2021	eukaryotic initiation factor 4A-III	1..810	0	0	1	0.181614	1	0.18212	0	0	0	0	0	0
Sac_contig_10973	Kumar et al. 2021	ras-related protein Rab-7L1-like	1..839	0	0	0	0	0	0	0	0	0	0	0	0
Sac_contig_10974	Kumar et al. 2021	---NA---	1..269	0	0	0	0	0	0	0	0	0	0	0	0
Sac_contig_10975	Kumar et al. 2021	---NA---	1..265	0	0	0	0	0	0	0	0	0	0	0	0
Sac_contig_10976	Kumar et al. 2021	gastric triacylglycerol lipase-like	1..1036	0	0	0	0	0	0	0	0	0	0	0	0
Sac_contig_10977	Kumar et al. 2021	---NA---	1..227	0	0	0	0	1	0.649856	0	0	0	0	0	0
Sac_contig_10978	Kumar et al. 2021	---NA---	1..384	0	0	0	0	0	0	0	0	0	0	0	0
Sac_contig_10979	Kumar et al. 2021	cytochrome c oxidase assembly factor 3, mitochondrial	1..474	0	0	0	0	0	0	0	0	0	0	0	0
Sac_contig_10980	Kumar et al. 2021	---NA---	1..415	0	0	0	0	0	0	0	0	0	0	0	0
Sac_contig_10981	Kumar et al. 2021	isoaspartyl peptidase/L-asparaginase-like	1..1319	0	0	0	0	0	0	0	0	0	0	0	0
Sac_contig_10983	Kumar et al. 2021	clustered mitochondria protein homolog	1..248	0	0	0	0	0	0	0	0	0	0	0	0
Sac_contig_10984	Kumar et al. 2021	---NA---	1..402	0	0	0	0	1	0.366959	0	0	0	0	0	0
Sac_contig_10985	Kumar et al. 2021	---NA---	1..247	0	0	0	0	1	0.597236	0	0	0	0	0	0
Sac_contig_10986	Kumar et al. 2021	---NA---	1..561	0	0	0	0	0	0	0	0	0	0	0	0
Sac_contig_10987	Kumar et al. 2021	---NA---	1..208	2	1.65586	0	0	0	0	1	1.45173	1	0.81717	0	0
Sac_contig_10988	Kumar et al. 2021	---NA---	1..207	0	0	0	0	0	0	0	0	0	0	0	0
Sac_contig_1099	Kumar et al. 2021	eukaryotic initiation factor 4A	1..1451	1316	156.187	1268	128.554	1766	179.542	149	31.0075	183	21.4368	135	30.1205
Sac_contig_10990	Kumar et al. 2021	protein transport protein Sec61 subunit beta	1..407	0	0	0	0	0	0	0	0	0	0	0	0
Sac_contig_10991	Kumar et al. 2021	---NA---	1..281	0	0	2	1.04702	0	0	0	0	0	0	0	0
Sac_contig_10992	Kumar et al. 2021	---NA---	1..303	2	1.1367	4	1.94201	10	4.86856	0	0	0	0	0	0
Sac_contig_10993	Kumar et al. 2021	myosin heavy chain isoform A	1..220	0	0	0	0	0	0	0	0	0	0	0	0
Sac_contig_10994	Kumar et al. 2021	mucin-19-like isoform X1	1..316	0	0	0	0	0	0	0	0	0	0	0	0
Sac_contig_10995	Kumar et al. 2021	Mitogen-activated protein kinase kinase kinase 9	1..359	0	0	0	0	0	0	0	0	0	0	0	0
Sac_contig_10996	Kumar et al. 2021	tyrosine-protein phosphatase Lar isoform X1	1..1790	0	0	0	0	0	0	0	0	0	0	0	0
Sac_contig_10997	Kumar et al. 2021	PRKCA-binding protein-like isoform X3	1..357	0	0	0	0	0	0	0	0	0	0	0	0
Sac_contig_10999	Kumar et al. 2021	---NA---	1..206	0	0	0	0	0	0	0	0	0	0	0	0
Sac_contig_11	Kumar et al. 2021	myotrophin	1..508	314	106.445	313	90.6387	492	142.871	16	9.51053	18	6.02261	16	10.1965
Sac_contig_110	Kumar et al. 2021	alpha-1,3/1,6-mannosyltransferase ALG2	1..1997	324	27.9399	281	20.6996	435	32.1332	11	1.66327	22	1.87249	25	4.05283
Sac_contig_11000	Kumar et al. 2021	---NA---	1..288	0	0	0	0	0	0	0	0	0	0	0	0
Sac_contig_11001	Kumar et al. 2021	---NA---	1..267	0	0	0	0	0	0	0	0	0	0	0	0
Sac_contig_11002	Kumar et al. 2021	---NA---	1..206	0	0	2	1.42822	0	0	0	0	0	0	0	0
Sac_contig_11003	Kumar et al. 2021	---NA---	1..208	0	0	0	0	1	0.709218	0	0	0	0	0	0
Sac_contig_11004	Kumar et al. 2021	---NA---	1..321	0	0	0	0	0	0	0	0	0	0	0	0
Sac_contig_11005	Kumar et al. 2021	---NA---	1..464	1	0.371142	1	0.317041	1	0.317925	0	0	0	0	0	0
Sac_contig_11006	Kumar et al. 2021	reverse transcriptase-like protein	1..227	0	0	0	0	0	0	0	0	0	0	0	0
Sac_contig_11007	Kumar et al. 2021	---NA---	1..209	0	0	0	0	0	0	0	0	0	0	0	0
Sac_contig_11008	Kumar et al. 2021	Cell growth-regulating nucleolar protein	1..845	0	0	0	0	0	0	0	0	0	0	0	0
Sac_contig_11009	Kumar et al. 2021	---NA---	1..275	1	0.626217	7	3.74454	3	1.60928	0	0	0	0	0	0
Sac_contig_1101	Kumar et al. 2021	coatomer subunit beta'-like	1..3307	825	42.9613	814	36.2096	1214	54.1536	76	6.9395	75	3.85481	69	6.75478
Sac_contig_11010	Kumar et al. 2021	---NA---	1..211	0	0	0	0	0	0	0	0	0	0	0	0
Sac_contig_11011	Kumar et al. 2021	---NA---	1..209	0	0	0	0	0	0	0	0	0	0	0	0
Sac_contig_11012	Kumar et al. 2021	Eukaryotic translation initiation factor 2 subunit 3	1..512	0	0	0	0	0	0	0	0	0	0	0	0
Sac_contig_11013	Kumar et al. 2021	---NA---	1..264	0	0	0	0	4	2.23511	0	0	1	0.643831	2	2.45258
Sac_contig_11014	Kumar et al. 2021	LON peptidase N-terminal domain and RING finger protein 2	1..694	0	0	0	0	0	0	0	0	0	0	0	0
Sac_contig_11015	Kumar et al. 2021	NADPH-dependent aldehyde reductase ARI1-like isoform X1	1..421	0	0	0	0	0	0	0	0	0	0	0	0
Sac_contig_11016	Kumar et al. 2021	AP-2 complex subunit alpha-2-like	1..643	0	0	0	0	0	0	0	0	0	0	0	0
Sac_contig_11017	Kumar et al. 2021	D-beta-hydroxybutyrate dehydrogenase, mitochondrial-like	1..1152	0	0	0	0	0	0	0	0	0	0	0	0
Sac_contig_11018	Kumar et al. 2021	tryptophan--tRNA ligase, cytoplasmic-like isoform X1	1..1561	0	0	0	0	0	0	0	0	0	0	0	0
Sac_contig_11019	Kumar et al. 2021	---NA---	1..385	0	0	0	0	0	0	0	0	0	0	0	0
Sac_contig_1102	Kumar et al. 2021	Carboxy-terminal kinesin 2	1..3185	910	49.2028	808	37.3194	1172	54.2827	25	2.37017	105	5.60345	56	5.69213
Sac_contig_11020	Kumar et al. 2021	---NA---	1..215	0	0	0	0	0	0	0	0	0	0	0	0
Sac_contig_11021	Kumar et al. 2021	---NA---	1..348	0	0	0	0	0	0	0	0	0	0	0	0
Sac_contig_11022	Kumar et al. 2021	---NA---	1..269	0	0	0	0	0	0	0	0	0	0	0	0
Sac_contig_11023	Kumar et al. 2021	---NA---	1..226	0	0	0	0	0	0	0	0	0	0	0	0
Sac_contig_11024	Kumar et al. 2021	exocyst complex component 5-like	1..412	0	0	0	0	0	0	0	0	0	0	0	0
Sac_contig_11025	Kumar et al. 2021	putative RNA-directed DNA polymerase from transposon BS	1..202	0	0	0	0	0	0	0	0	0	0	0	0
Sac_contig_11026	Kumar et al. 2021	---NA---	1..261	0	0	0	0	0	0	0	0	0	0	0	0
Sac_contig_11027	Kumar et al. 2021	---NA---	1..556	0	0	0	0	0	0	0	0	0	0	0	0
Sac_contig_11028	Kumar et al. 2021	---NA---	1..344	0	0	0	0	0	0	0	0	0	0	0	0
Sac_contig_11029	Kumar et al. 2021	---NA---	1..310	0	0	0	0	0	0	0	0	0	0	0	0
Sac_contig_1103	Kumar et al. 2021	serine/threonine-protein phosphatase alpha-2 isoform	1..3581	714	34.3361	757	31.0975	1057	43.5425	54	4.55342	49	2.32577	54	4.88187
Sac_contig_11030	Kumar et al. 2021	---NA---	1..561	0	0	0	0	0	0	0	0	0	0	0	0
Sac_contig_11031	Kumar et al. 2021	---NA---	1..209	0	0	0	0	0	0	0	0	0	0	0	0
Sac_contig_11032	Kumar et al. 2021	---NA---	1..293	0	0	0	0	0	0	0	0	0	0	0	0
Sac_contig_11033	Kumar et al. 2021	sodium/potassium-transporting ATPase subunit beta-like	1..1420	0	0	0	0	0	0	0	0	0	0	0	0
Sac_contig_11034	Kumar et al. 2021	---NA---	1..258	0	0	0	0	0	0	0	0	0	0	0	0
Sac_contig_11035	Kumar et al. 2021	LIM domain-binding protein 2 isoform X3	1..671	0	0	0	0	0	0	0	0	0	0	0	0
Sac_contig_11036	Kumar et al. 2021	glutathione S-transferase 1-like	1..589	0	0	0	0	0	0	0	0	0	0	0	0
Sac_contig_11037	Kumar et al. 2021	leydig cell tumor 10 kDa protein homolog	1..466	0	0	0	0	0	0	0	0	0	0	0	0
Sac_contig_11038	Kumar et al. 2021	RNA-dependent RNA polymerase	1..656	87	22.8388	42	9.41843	85	19.1143	2	0.920608	1	0.259103	1	0.493506
Sac_contig_11039	Kumar et al. 2021	RNA-dependent RNA polymerase	1..486	51	18.0714	42	12.7129	52	15.7837	2	1.24263	0	0	0	0
Sac_contig_1104	Kumar et al. 2021	developmentally-regulated GTP-binding protein 2	1..2977	246	14.2303	234	11.563	299	14.8162	10	1.01431	24	1.37028	23	2.50118
Sac_contig_11040	Kumar et al. 2021	keratinocyte-associated protein 2	1..286	0	0	0	0	0	0	0	0	0	0	0	0
Sac_contig_11041	Kumar et al. 2021	Tetratricopeptide repeat protein 26	1..400	0	0	0	0	0	0	0	0	0	0	0	0
Sac_contig_11042	Kumar et al. 2021	sodium- and chloride-dependent glycine transporter 2	1..1140	0	0	0	0	0	0	0	0	0	0	0	0
Sac_contig_11043	Kumar et al. 2021	DDB1- and CUL4-associated factor 13	1..455	0	0	0	0	0	0	0	0	0	0	0	0
Sac_contig_11044	Kumar et al. 2021	---NA---	1..407	0	0	0	0	0	0	0	0	0	0	0	0
Sac_contig_11045	Kumar et al. 2021	---NA---	1..202	0	0	0	0	0	0	0	0	0	0	0	0
Sac_contig_11047	Kumar et al. 2021	---NA---	1..243	0	0	0	0	0	0	0	0	0	0	0	0
Sac_contig_11048	Kumar et al. 2021	UPF0472 protein C16orf72 homolog	1..710	0	0	0	0	0	0	0	0	0	0	0	0
Sac_contig_11049	Kumar et al. 2021	mediator of RNA polymerase II transcription subunit 10-like	1..593	0	0	0	0	0	0	0	0	0	0	0	0
Sac_contig_1105	Kumar et al. 2021	casein kinase 1-like protein 2 isoform X1	1..1881	336	30.7615	303	23.6967	489	38.3498	25	4.01328	28	2.53014	30	5.16332
Sac_contig_11050	Kumar et al. 2021	Histone chaperone asf1	1..462	0	0	0	0	0	0	0	0	0	0	0	0
Sac_contig_11051	Kumar et al. 2021	---NA---	1..419	0	0	0	0	3	1.05621	0	0	0	0	0	0
Sac_contig_11052	Kumar et al. 2021	---NA---	1..1008	0	0	0	0	0	0	0	0	0	0	0	0
Sac_contig_11053	Kumar et al. 2021	transmembrane protein 64	1..772	0	0	0	0	0	0	0	0	0	0	0	0
Sac_contig_11054	Kumar et al. 2021	GRAM domain-containing protein 1B isoform X6	1..1082	0	0	0	0	0	0	0	0	0	0	0	0
Sac_contig_11055	Kumar et al. 2021	---NA---	1..540	0	0	0	0	0	0	0	0	0	0	0	0
Sac_contig_11056	Kumar et al. 2021	---NA---	1..305	3	1.69387	0	0	0	0	0	0	0	0	0	0
Sac_contig_11057	Kumar et al. 2021	---NA---	1..209	0	0	0	0	0	0	0	0	0	0	0	0
Sac_contig_11059	Kumar et al. 2021	peptidyl-prolyl cis-trans isomerase F, mitochondrial	1..821	0	0	0	0	0	0	0	0	0	0	0	0
Sac_contig_1106	Kumar et al. 2021	U5 small nuclear ribonucleoprotein 200 kDa helicase	1..7478	3556	81.8906	3391	66.7076	4862	95.9119	406	16.3942	568	12.9104	521	22.5553
Sac_contig_11060	Kumar et al. 2021	---NA---	1..376	0	0	0	0	0	0	0	0	0	0	0	0
Sac_contig_11061	Kumar et al. 2021	---NA---	1..279	0	0	1	0.527265	0	0	0	0	0	0	0	0
Sac_contig_11062	Kumar et al. 2021	---NA---	1..224	1	0.768793	0	0	3	1.97568	0	0	0	0	0	0
Sac_contig_11063	Kumar et al. 2021	---NA---	1..208	0	0	1	0.707245	0	0	0	0	0	0	0	0
Sac_contig_11064	Kumar et al. 2021	cyclin-dependent kinases regulatory subunit	1..659	2	0.522639	1	0.223228	0	0	3	1.37463	0	0	1	0.49126
Sac_contig_11065	Kumar et al. 2021	ribosomal protein S24	1..287	0	0	0	0	0	0	0	0	0	0	0	0
Sac_contig_11066	Kumar et al. 2021	---NA---	1..201	0	0	0	0	4	2.93567	0	0	0	0	0	0
Sac_contig_11067	Kumar et al. 2021	ras-related protein RABA2a	1..290	0	0	0	0	0	0	0	0	0	0	0	0
Sac_contig_11069	Kumar et al. 2021	---NA---	1..667	0	0	0	0	0	0	0	0	0	0	0	0
Sac_contig_1107	Kumar et al. 2021	---NA---	1..2556	66	4.44673	48	2.76257	90	5.19427	12	1.41765	15	0.997484	17	2.1532
Sac_contig_11070	Kumar et al. 2021	---NA---	1..276	0	0	0	0	0	0	0	0	0	0	0	0
Sac_contig_11071	Kumar et al. 2021	---NA---	1..390	0	0	0	0	0	0	0	0	0	0	0	0
Sac_contig_11072	Kumar et al. 2021	---NA---	1..273	0	0	0	0	0	0	0	0	0	0	0	0
Sac_contig_11073	Kumar et al. 2021	---NA---	1..245	0	0	0	0	0	0	0	0	0	0	0	0
Sac_contig_11074	Kumar et al. 2021	---NA---	1..964	0	0	0	0	0	0	0	0	0	0	0	0
Sac_contig_11075	Kumar et al. 2021	60s ribosomal protein L15	1..336	0	0	0	0	0	0	0	0	0	0	0	0
Sac_contig_11076	Kumar et al. 2021	nucleoporin GLE1-like	1..445	0	0	0	0	0	0	0	0	0	0	0	0
Sac_contig_11077	Kumar et al. 2021	---NA---	1..211	0	0	0	0	0	0	1	1.43109	0	0	0	0
Sac_contig_11078	Kumar et al. 2021	---NA---	1..219	2	1.57269	0	0	0	0	0	0	4	3.1045	0	0
Sac_contig_11079	Kumar et al. 2021	Beta-hexosaminidase (N-acetyl-beta-glucosaminidase) (Beta-N-acetylhexosaminidase)(Chitobiase)	1..594	0	0	0	0	0	0	0	0	0	0	0	0
Sac_contig_11080	Kumar et al. 2021	Rab5 interacting	1..480	0	0	0	0	0	0	0	0	0	0	0	0
Sac_contig_11081	Kumar et al. 2021	---NA---	1..507	1	0.339664	2	0.580304	0	0	0	0	1	0.335249	0	0
Sac_contig_11082	Kumar et al. 2021	rab GDP dissociation inhibitor alpha	1..1149	0	0	0	0	0	0	0	0	0	0	0	0
Sac_contig_11083	Kumar et al. 2021	---NA---	1..389	0	0	0	0	0	0	0	0	0	0	0	0
Sac_contig_11084	Kumar et al. 2021	procollagen-lysine,2-oxoglutarate 5-dioxygenase 1 isoform X3	1..853	0	0	0	0	0	0	0	0	0	0	0	0
Sac_contig_11085	Kumar et al. 2021	prefoldin subunit 2	1..202	0	0	0	0	0	0	0	0	0	0	0	0
Sac_contig_11086	Kumar et al. 2021	---NA---	1..200	0	0	1	0.735535	0	0	0	0	0	0	0	0
Sac_contig_11087	Kumar et al. 2021	CREB-binding protein	1..359	0	0	0	0	2	0.821824	7	5.88779	4	1.89383	2	1.80357
Sac_contig_11088	Kumar et al. 2021	arginine and glutamate-rich protein 1-B	1..525	0	0	0	0	0	0	0	0	0	0	0	0
Sac_contig_11089	Kumar et al. 2021	---NA---	1..283	0	0	0	0	0	0	0	0	0	0	0	0
Sac_contig_11090	Kumar et al. 2021	---NA---	1..239	0	0	0	0	0	0	0	0	0	0	0	0
Sac_contig_11091	Kumar et al. 2021	---NA---	1..712	0	0	2	0.413222	0	0	0	0	0	0	0	0
Sac_contig_11092	Kumar et al. 2021	sulfate transporter-like isoform X1	1..485	0	0	0	0	0	0	0	0	0	0	0	0
Sac_contig_11093	Kumar et al. 2021	basement membrane-specific heparan sulfate proteoglycan core protein isoform X5	1..649	0	0	0	0	0	0	0	0	0	0	0	0
Sac_contig_11094	Kumar et al. 2021	---NA---	1..332	3	1.55611	3	1.32928	5	2.22165	0	0	0	0	0	0
Sac_contig_11096	Kumar et al. 2021	---NA---	1..210	0	0	1	0.700509	0	0	0	0	0	0	0	0
Sac_contig_11098	Kumar et al. 2021	V-type proton ATPase subunit H	1..1295	0	0	0	0	0	0	0	0	0	0	0	0
Sac_contig_11099	Kumar et al. 2021	---NA---	1..568	15	4.54779	11	2.8489	11	2.85685	0	0	0	0	0	0
Sac_contig_111	Kumar et al. 2021	Hsc70-interacting protein	1..1861	872	80.6915	760	60.0759	1080	85.6092	76	12.3315	108	9.864	95	16.5262
Sac_contig_1110	Kumar et al. 2021	putative mannosyl-oligosaccharide 1,2-alpha-mannosidase IB-like	1..1977	42	3.65848	38	2.82755	77	5.74549	0	0	0	0	0	0
Sac_contig_11100	Kumar et al. 2021	polyadenylate-binding protein 4	1..1167	0	0	0	0	0	0	0	0	0	0	0	0
Sac_contig_11101	Kumar et al. 2021	---NA---	1..224	0	0	0	0	0	0	0	0	0	0	0	0
Sac_contig_11102	Kumar et al. 2021	oxysterol-binding protein-related protein 11-like	1..656	0	0	0	0	0	0	0	0	0	0	0	0
Sac_contig_11103	Kumar et al. 2021	stress-associated endoplasmic reticulum protein 2	1..416	0	0	0	0	0	0	0	0	0	0	0	0
Sac_contig_11104	Kumar et al. 2021	---NA---	1..440	0	0	0	0	5	1.67633	0	0	0	0	0	0
Sac_contig_11105	Kumar et al. 2021	aldo/keto reductase	1..648	0	0	0	0	0	0	0	0	0	0	0	0
Sac_contig_11106	Kumar et al. 2021	---NA---	1..253	0	0	1	0.581451	0	0	0	0	0	0	0	0
Sac_contig_11107	Kumar et al. 2021	---NA---	1..252	0	0	0	0	0	0	0	0	0	0	0	0
Sac_contig_11108	Kumar et al. 2021	zinc finger CCCH domain-containing protein 6	1..225	0	0	0	0	2	1.31127	0	0	0	0	0	0
Sac_contig_11109	Kumar et al. 2021	---NA---	1..407	0	0	0	0	0	0	0	0	0	0	0	0
Sac_contig_1111	Kumar et al. 2021	Disintegrin and metalloproteinase domain-containing protein 17	1..4376	275	10.8221	298	10.0178	470	15.844	7	0.483025	15	0.582626	18	1.33165
Sac_contig_11110	Kumar et al. 2021	chromobox protein homolog 1-like	1..360	0	0	0	0	0	0	0	0	0	0	0	0
Sac_contig_11111	Kumar et al. 2021	---NA---	1..205	0	0	1	0.717595	0	0	0	0	0	0	0	0
Sac_contig_11113	Kumar et al. 2021	alkaline phosphatase family protein	1..350	0	0	0	0	0	0	0	0	0	0	0	0
Sac_contig_11114	Kumar et al. 2021	WASH complex subunit 4-like	1..390	0	0	0	0	0	0	0	0	0	0	0	0
Sac_contig_11115	Kumar et al. 2021	---NA---	1..247	0	0	0	0	0	0	0	0	0	0	0	0
Sac_contig_11116	Kumar et al. 2021	translation initiation factor eIF-2B subunit alpha	1..810	0	0	0	0	0	0	0	0	0	0	0	0
Sac_contig_11118	Kumar et al. 2021	---NA---	1..899	0	0	0	0	0	0	0	0	0	0	0	0
Sac_contig_11119	Kumar et al. 2021	V-type proton ATPase subunit F	1..556	0	0	0	0	0	0	0	0	0	0	0	0
Sac_contig_1112	Kumar et al. 2021	ADP-ribosylation factor 4-like	1..666	1741	450.176	1519	335.519	2352	520.962	109	49.4198	114	29.0942	140	68.0535
Sac_contig_11120	Kumar et al. 2021	---NA---	1..253	0	0	1	0.581451	0	0	0	0	0	0	0	0
Sac_contig_11121	Kumar et al. 2021	GPN-loop GTPase 1	1..226	0	0	0	0	0	0	0	0	0	0	0	0
Sac_contig_11122	Kumar et al. 2021	BUB3-interacting and GLEBS motif-containing protein ZNF207-like	1..714	0	0	0	0	0	0	0	0	0	0	0	0
Sac_contig_11123	Kumar et al. 2021	eukaryotic translation initiation factor 3 subunit H-like	1..990	0	0	0	0	0	0	0	0	0	0	0	0
Sac_contig_11124	Kumar et al. 2021	ras GTPase-activating-like protein IQGAP1 isoform X1	1..449	0	0	0	0	0	0	0	0	0	0	0	0
Sac_contig_11126	Kumar et al. 2021	---NA---	1..216	0	0	0	0	0	0	0	0	0	0	0	0
Sac_contig_11127	Kumar et al. 2021	dnaJ homolog subfamily C member 10-like	1..442	0	0	0	0	0	0	0	0	0	0	0	0
Sac_contig_11128	Kumar et al. 2021	---NA---	1..372	0	0	0	0	0	0	0	0	0	0	0	0
Sac_contig_1113	Kumar et al. 2021	---NA---	1..245	0	0	2	1.20087	0	0	0	0	0	0	0	0
Sac_contig_11130	Kumar et al. 2021	bromodomain adjacent to zinc finger domain protein 2B isoform X5	1..323	0	0	0	0	0	0	0	0	0	0	0	0
Sac_contig_11131	Kumar et al. 2021	Translocon-associated protein subunit delta	1..598	0	0	0	0	0	0	0	0	0	0	0	0
Sac_contig_11132	Kumar et al. 2021	---NA---	1..211	0	0	1	0.697189	0	0	0	0	0	0	0	0
Sac_contig_11133	Kumar et al. 2021	---NA---	1..208	0	0	1	0.707245	0	0	0	0	0	0	0	0
Sac_contig_11134	Kumar et al. 2021	---NA---	1..316	0	0	0	0	0	0	0	0	0	0	0	0
Sac_contig_11135	Kumar et al. 2021	---NA---	1..221	0	0	5	3.32821	3	2.0025	0	0	0	0	0	0
Sac_contig_11136	Kumar et al. 2021	S-phase kinase-associated protein 1	1..903	0	0	0	0	0	0	0	0	0	0	0	0
Sac_contig_11137	Kumar et al. 2021	---NA---	1..288	0	0	0	0	0	0	0	0	0	0	0	0
Sac_contig_11139	Kumar et al. 2021	steroid dehydrogenase	1..498	0	0	0	0	0	0	0	0	0	0	0	0
Sac_contig_1114	Kumar et al. 2021	Xaa-Pro aminopeptidase 1	1..2242	649	49.8502	735	48.2264	975	64.1523	22	2.96303	55	4.16968	33	4.76513
Sac_contig_11140	Kumar et al. 2021	---NA---	1..447	4	1.54103	0	0	0	0	0	0	0	0	0	0
Sac_contig_11141	Kumar et al. 2021	FK506-binding protein 2-like	1..357	0	0	0	0	0	0	0	0	0	0	0	0
Sac_contig_11142	Kumar et al. 2021	---NA---	1..552	3	0.935922	3	0.799494	5	1.33621	0	0	0	0	0	0
Sac_contig_11143	Kumar et al. 2021	tubulin alpha-1 chain-like	1..809	11	2.34154	4	0.727352	10	1.82345	63	23.5148	77	16.1777	88	35.2152
Sac_contig_11144	Kumar et al. 2021	RNA-binding protein Nova-2-like isoform X2	1..761	0	0	0	0	0	0	0	0	0	0	0	0
Sac_contig_11145	Kumar et al. 2021	---NA---	1..215	1	0.800975	0	0	3	2.05838	0	0	0	0	0	0
Sac_contig_11146	Kumar et al. 2021	myosin heavy chain, striated muscle	1..533	0	0	0	0	0	0	0	0	0	0	0	0
Sac_contig_11147	Kumar et al. 2021	Glutathionyl-hydroquinone reductase YqjG	1..615	0	0	0	0	0	0	0	0	0	0	0	0
Sac_contig_11148	Kumar et al. 2021	Regulator of microtubule dynamics protein 1	1..599	0	0	0	0	0	0	0	0	0	0	0	0
Sac_contig_11149	Kumar et al. 2021	---NA---	1..228	0	0	0	0	1	0.647006	0	0	0	0	0	0
Sac_contig_1115	Kumar et al. 2021	maternal embryonic leucine zipper kinase-like	1..2625	387	25.3886	366	20.5109	482	27.087	3	0.345096	30	1.94253	34	4.1932
Sac_contig_11150	Kumar et al. 2021	---NA---	1..271	0	0	1	0.54283	0	0	0	0	0	0	0	0
Sac_contig_11151	Kumar et al. 2021	SPRY domain-containing SOCS box protein 1	1..1439	0	0	0	0	0	0	0	0	0	0	0	0
Sac_contig_11153	Kumar et al. 2021	---NA---	1..1164	0	0	0	0	0	0	0	0	0	0	0	0
Sac_contig_11154	Kumar et al. 2021	monocarboxylate transporter 12	1..622	0	0	0	0	0	0	0	0	0	0	0	0
Sac_contig_11155	Kumar et al. 2021	c-terminal tandem repeated domain in type 4 procollagen	1..392	0	0	0	0	0	0	0	0	0	0	0	0
Sac_contig_11156	Kumar et al. 2021	---NA---	1..459	0	0	4	1.28198	3	0.964166	0	0	0	0	0	0
Sac_contig_11157	Kumar et al. 2021	---NA---	1..210	0	0	0	0	0	0	0	0	0	0	0	0
Sac_contig_11158	Kumar et al. 2021	ribosome biogenesis protein bop1-A-like	1..1167	0	0	0	0	0	0	0	0	0	0	0	0
Sac_contig_11159	Kumar et al. 2021	cell division cycle protein 16 homolog	1..556	0	0	0	0	0	0	0	0	0	0	0	0
Sac_contig_1116	Kumar et al. 2021	proteasome subunit alpha type-5-like	1..1431	379	45.6097	344	35.3632	378	38.9668	44	9.28456	26	3.08823	56	12.6691
Sac_contig_11160	Kumar et al. 2021	---NA---	1..325	1	0.529876	2	0.905274	0	0	0	0	0	0	0	0
Sac_contig_11161	Kumar et al. 2021	---NA---	1..256	0	0	0	0	0	0	0	0	0	0	0	0
Sac_contig_11162	Kumar et al. 2021	---NA---	1..215	0	0	0	0	0	0	0	0	0	0	0	0
Sac_contig_11163	Kumar et al. 2021	---NA---	1..244	0	0	0	0	0	0	0	0	0	0	0	0
Sac_contig_11164	Kumar et al. 2021	hypothetical protein BRAFLDRAFT_92256	1..299	0	0	0	0	0	0	0	0	0	0	0	0
Sac_contig_11165	Kumar et al. 2021	---NA---	1..244	0	0	1	0.602897	0	0	0	0	0	0	0	0
Sac_contig_11166	Kumar et al. 2021	serine/arginine-rich splicing factor 6-like isoform X2	1..605	0	0	0	0	0	0	0	0	0	0	0	0
Sac_contig_11168	Kumar et al. 2021	Conserved protein	1..377	14	6.39505	6	2.34123	21	8.21715	20	16.0191	17	7.66449	7	6.01109
Sac_contig_11169	Kumar et al. 2021	branched-chain-amino-acid aminotransferase, cytosolic	1..917	0	0	0	0	0	0	0	0	0	0	0	0
Sac_contig_1117	Kumar et al. 2021	myotubularin-related protein 3 isoform X1	1..2686	497	31.8646	700	38.3376	714	39.2135	5	0.562099	33	2.08826	30	3.61586
Sac_contig_11170	Kumar et al. 2021	---NA---	1..243	0	0	0	0	0	0	0	0	0	0	0	0
Sac_contig_11171	Kumar et al. 2021	---NA---	1..276	1	0.623948	0	0	1	0.534483	0	0	0	0	0	0
Sac_contig_11172	Kumar et al. 2021	---NA---	1..307	0	0	0	0	0	0	0	0	0	0	0	0
Sac_contig_11173	Kumar et al. 2021	hydroxysteroid dehydrogenase-like protein 2	1..1427	0	0	0	0	0	0	0	0	0	0	0	0
Sac_contig_11174	Kumar et al. 2021	probable N6-adenosine-methyltransferase MT-A70-like protein	1..218	0	0	0	0	0	0	0	0	0	0	0	0
Sac_contig_11175	Kumar et al. 2021	---NA---	1..409	0	0	0	0	0	0	0	0	0	0	0	0
Sac_contig_11176	Kumar et al. 2021	---NA---	1..263	0	0	0	0	1	0.560902	0	0	0	0	0	0
Sac_contig_11177	Kumar et al. 2021	selenoprotein T1b-like	1..849	0	0	0	0	0	0	0	0	0	0	0	0
Sac_contig_11178	Kumar et al. 2021	---NA---	1..223	0	0	0	0	0	0	0	0	0	0	0	0
Sac_contig_11179	Kumar et al. 2021	---NA---	1..357	0	0	0	0	0	0	0	0	0	0	0	0
Sac_contig_1118	Kumar et al. 2021	WD repeat-containing protein 75	1..3829	248	11.1538	330	12.6783	442	17.0286	47	3.70647	55	2.44148	37	3.12833
Sac_contig_11180	Kumar et al. 2021	heat shock protein 90	1..372	0	0	0	0	0	0	0	0	0	0	0	0
Sac_contig_11181	Kumar et al. 2021	---NA---	1..275	0	0	0	0	0	0	0	0	0	0	0	0
Sac_contig_11182	Kumar et al. 2021	26S proteasome non-ATPase regulatory subunit 6-like	1..1253	0	0	0	0	0	0	0	0	0	0	0	0
Sac_contig_11183	Kumar et al. 2021	NAD(P)H:quinone oxidoreductase	1..840	0	0	0	0	0	0	0	0	0	0	0	0
Sac_contig_11184	Kumar et al. 2021	---NA---	1..498	6	2.07482	10	2.95396	19	5.62817	1	0.606344	0	0	12	7.80097
Sac_contig_11185	Kumar et al. 2021	---NA---	1..249	0	0	3	1.77237	0	0	3	3.63806	4	2.73046	0	0
Sac_contig_11186	Kumar et al. 2021	---NA---	1..467	0	0	0	0	0	0	0	0	0	0	0	0
Sac_contig_11187	Kumar et al. 2021	---NA---	1..238	0	0	0	0	1	0.619821	0	0	0	0	0	0
Sac_contig_11188	Kumar et al. 2021	liprin-beta-1 isoform X9	1..835	0	0	0	0	0	0	0	0	0	0	0	0
Sac_contig_11189	Kumar et al. 2021	---NA---	1..291	0	0	3	1.51657	5	2.53466	0	0	0	0	0	0
Sac_contig_1119	Kumar et al. 2021	peptidyl-prolyl cis-trans isomerase H	1..2203	394	30.7992	387	25.8422	528	35.3559	41	5.61976	46	3.54911	38	5.58426
Sac_contig_11190	Kumar et al. 2021	transcriptional repressor p66-alpha isoform X2	1..318	0	0	0	0	0	0	0	0	0	0	0	0
Sac_contig_11191	Kumar et al. 2021	protein Asterix	1..267	0	0	0	0	0	0	0	0	0	0	0	0
Sac_contig_11192	Kumar et al. 2021	---NA---	1..266	0	0	0	0	0	0	0	0	0	0	0	0
Sac_contig_11193	Kumar et al. 2021	G/T mismatch-specific thymine DNA glycosylase	1..659	0	0	0	0	0	0	0	0	0	0	0	0
Sac_contig_11194	Kumar et al. 2021	---NA---	1..378	2	0.911162	1	0.389172	0	0	0	0	0	0	0	0
Sac_contig_11195	Kumar et al. 2021	U6 snRNA-associated Sm-like protein LSm6	1..520	47	15.5651	39	11.033	56	15.8865	59	34.2608	50	16.3434	56	34.8643
Sac_contig_11196	Kumar et al. 2021	calcium uptake protein 3, mitochondrial-like	1..808	0	0	0	0	0	0	0	0	0	0	0	0
Sac_contig_11197	Kumar et al. 2021	---NA---	1..462	1	0.372748	0	0	3	0.957905	0	0	0	0	0	0
Sac_contig_11198	Kumar et al. 2021	---NA---	1..935	0	0	0	0	0	0	0	0	0	0	0	0
Sac_contig_11199	Kumar et al. 2021	frizzled-8 precursor	1..296	0	0	0	0	0	0	0	0	0	0	0	0
Sac_contig_112	Kumar et al. 2021	---NA---	1..5079	3229	109.483	3508	101.605	4661	135.377	0	0	2	0.066931	4	0.254964
Sac_contig_1120	Kumar et al. 2021	mitochondrial 2-oxoglutarate/malate carrier protein	1..858	119	23.8846	97	16.631	143	24.5862	7	2.46354	10	1.98102	12	4.52783
Sac_contig_11200	Kumar et al. 2021	---NA---	1..302	2	1.14046	0	0	0	0	0	0	1	0.562819	0	0
Sac_contig_11201	Kumar et al. 2021	---NA---	1..272	0	0	0	0	0	0	0	0	0	0	0	0
Sac_contig_11202	Kumar et al. 2021	ras-related GTP-binding protein C	1..663	0	0	0	0	0	0	0	0	0	0	0	0
Sac_contig_11203	Kumar et al. 2021	---NA---	1..587	0	0	0	0	0	0	0	0	0	0	0	0
Sac_contig_11204	Kumar et al. 2021	---NA---	1..453	0	0	0	0	0	0	0	0	0	0	0	0
Sac_contig_11205	Kumar et al. 2021	collagen alpha-1(IV) chain	1..300	0	0	0	0	0	0	0	0	0	0	0	0
Sac_contig_11206	Kumar et al. 2021	---NA---	1..202	1	0.852523	1	0.728252	2	1.46057	0	0	0	0	0	0
Sac_contig_11207	Kumar et al. 2021	neuroglian isoform X1	1..1259	0	0	0	0	0	0	0	0	0	0	0	0
Sac_contig_11208	Kumar et al. 2021	---NA---	1..251	0	0	0	0	0	0	0	0	0	0	0	0
Sac_contig_11209	Kumar et al. 2021	---NA---	1..358	0	0	0	0	0	0	0	0	0	0	0	0
Sac_contig_1121	Kumar et al. 2021	tRNA-splicing ligase RtcB homolog	1..1064	44	7.12145	74	10.2311	42	5.82305	14	3.97315	17	2.71571	8	2.43414
Sac_contig_11210	Kumar et al. 2021	GTPase HRas	1..1269	0	0	0	0	2	0.232494	1	0.237951	0	0	0	0
Sac_contig_11211	Kumar et al. 2021	---NA---	1..238	1	0.72357	0	0	0	0	0	0	0	0	0	0
Sac_contig_11212	Kumar et al. 2021	---NA---	1..549	0	0	6	1.60773	0	0	0	0	0	0	0	0
Sac_contig_11213	Kumar et al. 2021	Dipeptidyl peptidase 1	1..536	0	0	0	0	0	0	0	0	0	0	0	0
Sac_contig_11214	Kumar et al. 2021	poly(U)-binding-splicing factor PUF60 isoform X2	1..852	0	0	0	0	0	0	0	0	0	0	0	0
Sac_contig_11215	Kumar et al. 2021	---NA---	1..334	2	1.0312	4	1.76176	4	1.76667	0	0	0	0	0	0
Sac_contig_11216	Kumar et al. 2021	---NA---	1..466	0	0	0	0	0	0	0	0	0	0	0	0
Sac_contig_11217	Kumar et al. 2021	RecQ-mediated genome instability protein 2	1..721	0	0	0	0	0	0	0	0	0	0	0	0
Sac_contig_11218	Kumar et al. 2021	40S ribosomal protein S3a	1..245	0	0	0	0	0	0	0	0	0	0	0	0
Sac_contig_11219	Kumar et al. 2021	---NA---	1..1192	0	0	0	0	0	0	0	0	0	0	0	0
Sac_contig_1122	Kumar et al. 2021	tRNA-splicing ligase RtcB homolog	1..287	2	1.20007	0	0	0	0	0	0	1	0.592235	0	0
Sac_contig_11220	Kumar et al. 2021	protein dpy-30 homolog isoform X2	1..252	0	0	0	0	0	0	0	0	0	0	0	0
Sac_contig_11221	Kumar et al. 2021	prostamide/prostaglandin F synthase-like	1..363	0	0	0	0	0	0	0	0	0	0	0	0
Sac_contig_11222	Kumar et al. 2021	flocculation protein FLO11-like	1..224	0	0	0	0	0	0	0	0	0	0	0	0
Sac_contig_11223	Kumar et al. 2021	stAR-related lipid transfer protein 7, mitochondrial isoform X1	1..1543	0	0	0	0	0	0	0	0	0	0	0	0
Sac_contig_11224	Kumar et al. 2021	---NA---	1..247	0	0	0	0	0	0	4	4.89003	0	0	0	0
Sac_contig_11226	Kumar et al. 2021	---NA---	1..205	2	1.68009	6	4.30557	6	4.31758	0	0	0	0	0	0
Sac_contig_11227	Kumar et al. 2021	---NA---	1..299	1	0.575952	0	0	1	0.493369	0	0	0	0	0	0
Sac_contig_11228	Kumar et al. 2021	phospholipase D3	1..1297	0	0	0	0	0	0	0	0	0	0	0	0
Sac_contig_11229	Kumar et al. 2021	---NA---	1..339	0	0	0	0	0	0	0	0	0	0	0	0
Sac_contig_1123	Kumar et al. 2021	Protein SERAC1	1..2580	12	0.800975	13	0.741237	33	1.88685	1	0.117039	0	0	1	0.125481
Sac_contig_11230	Kumar et al. 2021	proteasome subunit beta type-7-like	1..893	0	0	0	0	0	0	0	0	0	0	0	0
Sac_contig_11231	Kumar et al. 2021	pre-rRNA processing protein FTSJ3	1..2337	0	0	0	0	0	0	0	0	0	0	0	0
Sac_contig_11232	Kumar et al. 2021	---NA---	1..312	0	0	2	0.942993	0	0	0	0	0	0	0	0
Sac_contig_11233	Kumar et al. 2021	leupaxin isoform X2	1..1131	0	0	0	0	0	0	0	0	0	0	0	0
Sac_contig_11234	Kumar et al. 2021	ADP-ribosylarginine hydrolase	1..405	0	0	0	0	0	0	0	0	0	0	0	0
Sac_contig_11235	Kumar et al. 2021	---NA---	1..304	0	0	0	0	0	0	0	0	0	0	0	0
Sac_contig_11236	Kumar et al. 2021	---NA---	1..228	0	0	1	0.645206	0	0	0	0	0	0	0	0
Sac_contig_11237	Kumar et al. 2021	---NA---	1..223	0	0	0	0	0	0	0	0	0	0	0	0
Sac_contig_11238	Kumar et al. 2021	neuroglian isoform X1	1..1029	0	0	0	0	0	0	0	0	0	0	0	0
Sac_contig_11239	Kumar et al. 2021	actin-related protein 3	1..334	6	3.09359	3	1.32132	3	1.32501	0	0	0	0	0	0
Sac_contig_1124	Kumar et al. 2021	40S ribosomal protein S3a	1..1446	1260	150.058	974	99.0887	1662	169.553	151	31.5324	143	16.8091	153	34.2547
Sac_contig_11240	Kumar et al. 2021	ER membrane protein complex subunit 2-like	1..292	0	0	0	0	0	0	0	0	0	0	0	0
Sac_contig_11241	Kumar et al. 2021	---NA---	1..408	0	0	0	0	0	0	0	0	0	0	0	0
Sac_contig_11242	Kumar et al. 2021	---NA---	1..286	0	0	0	0	0	0	0	0	0	0	0	0
Sac_contig_11243	Kumar et al. 2021	---NA---	1..222	0	0	0	0	5	3.32246	0	0	0	0	0	0
Sac_contig_11244	Kumar et al. 2021	---NA---	1..274	0	0	0	0	0	0	0	0	0	0	0	0
Sac_contig_11245	Kumar et al. 2021	---NA---	1..245	0	0	0	0	0	0	0	0	0	0	0	0
Sac_contig_11246	Kumar et al. 2021	---NA---	1..261	0	0	0	0	0	0	0	0	0	0	0	0
Sac_contig_11247	Kumar et al. 2021	---NA---	1..266	0	0	0	0	0	0	0	0	0	0	0	0
Sac_contig_11248	Kumar et al. 2021	---NA---	1..206	0	0	0	0	0	0	0	0	0	0	0	0
Sac_contig_11249	Kumar et al. 2021	---NA---	1..254	0	0	0	0	5	2.90388	0	0	0	0	0	0
Sac_contig_1125	Kumar et al. 2021	elongation factor-like GTPase 1	1..3150	163	8.91117	248	11.5818	290	13.581	19	1.82134	19	1.02522	11	1.13052
Sac_contig_11250	Kumar et al. 2021	NADH dehydrogenase subunit 5 (mitochondrion)	1..494	2	0.697205	9	2.68009	19	5.67374	3	1.83376	3	1.03221	2	1.31069
Sac_contig_11252	Kumar et al. 2021	Brain protein I3	1..828	0	0	0	0	0	0	0	0	0	0	0	0
Sac_contig_11253	Kumar et al. 2021	cyclin-dependent kinase 2-like	1..1121	0	0	0	0	0	0	0	0	0	0	0	0
Sac_contig_11254	Kumar et al. 2021	ras-related protein Rab-14	1..458	0	0	0	0	0	0	0	0	0	0	0	0
Sac_contig_11255	Kumar et al. 2021	---NA---	1..311	0	0	0	0	0	0	0	0	0	0	0	0
Sac_contig_11256	Kumar et al. 2021	---NA---	1..229	0	0	0	0	0	0	0	0	0	0	0	0
Sac_contig_11257	Kumar et al. 2021	---NA---	1..219	0	0	0	0	0	0	0	0	0	0	0	0
Sac_contig_11258	Kumar et al. 2021	---NA---	1..206	0	0	0	0	1	0.716104	0	0	0	0	0	0
Sac_contig_11259	Kumar et al. 2021	microtubule-associated protein RP/EB family member 1 isoform X2	1..672	0	0	0	0	0	0	2	0.898689	0	0	2	0.963512
Sac_contig_1126	Kumar et al. 2021	---NA---	1..2145	110	8.83126	98	6.72097	143	9.83449	16	2.25238	5	0.396204	0	0
Sac_contig_11260	Kumar et al. 2021	---NA---	1..222	0	0	2	1.32529	0	0	0	0	0	0	0	0
Sac_contig_11261	Kumar et al. 2021	vigilin	1..2932	0	0	0	0	0	0	0	0	0	0	0	0
Sac_contig_11262	Kumar et al. 2021	---NA---	1..210	0	0	0	0	0	0	0	0	0	0	0	0
Sac_contig_11264	Kumar et al. 2021	---NA---	1..297	0	0	0	0	7	3.47684	0	0	0	0	0	0
Sac_contig_11266	Kumar et al. 2021	protein BCCIP homolog	1..361	0	0	0	0	0	0	0	0	0	0	0	0
Sac_contig_11269	Kumar et al. 2021	glucose-6-phosphate exchanger SLC37A2	1..595	0	0	0	0	0	0	0	0	0	0	0	0
Sac_contig_1127	Kumar et al. 2021	DNA repair and recombination protein RAD54-like	1..2823	266	16.2266	235	12.2459	306	15.9902	7	0.748748	22	1.32461	7	0.802756
Sac_contig_11270	Kumar et al. 2021	---NA---	1..265	0	0	0	0	0	0	0	0	0	0	0	0
Sac_contig_11271	Kumar et al. 2021	---NA---	1..323	0	0	0	0	0	0	0	0	0	0	0	0
Sac_contig_11272	Kumar et al. 2021	---NA---	1..256	0	0	0	0	4	2.30496	0	0	0	0	0	0
Sac_contig_11273	Kumar et al. 2021	RNA-binding protein 1-like	1..635	0	0	0	0	0	0	0	0	0	0	0	0
Sac_contig_11274	Kumar et al. 2021	actin-1, putative	1..565	2233	680.609	1793	466.837	2201	574.665	104	55.5819	124	37.3034	106	60.7371
Sac_contig_11275	Kumar et al. 2021	---NA---	1..301	0	0	6	2.93237	1	0.490091	0	0	0	0	0	0
Sac_contig_11277	Kumar et al. 2021	---NA---	1..262	3	1.97187	0	0	4	2.25217	3	3.45755	0	0	0	0
Sac_contig_11278	Kumar et al. 2021	transcription initiation factor TFIID subunit 5	1..266	0	0	0	0	0	0	0	0	0	0	2	2.43414
Sac_contig_11279	Kumar et al. 2021	fumarylacetoacetase	1..810	0	0	0	0	0	0	0	0	0	0	0	0
Sac_contig_1128	Kumar et al. 2021	U4/U6.U5 tri-snRNP-associated protein 1	1..2438	752	53.118	651	39.2808	1089	65.8927	32	3.96337	56	3.90418	94	12.4822
Sac_contig_11280	Kumar et al. 2021	haloacid dehalogenase-like hydrolase domain-containing 5	1..1696	0	0	0	0	0	0	0	0	0	0	0	0
Sac_contig_11281	Kumar et al. 2021	E3 ubiquitin-protein ligase MIR2	1..386	0	0	0	0	0	0	0	0	0	0	0	0
Sac_contig_11282	Kumar et al. 2021	---NA---	1..268	0	0	0	0	0	0	0	0	0	0	0	0
Sac_contig_11283	Kumar et al. 2021	---NA---	1..212	0	0	0	0	0	0	0	0	0	0	0	0
Sac_contig_11284	Kumar et al. 2021	---NA---	1..550	0	0	0	0	0	0	0	0	0	0	0	0
Sac_contig_11285	Kumar et al. 2021	---NA---	1..440	0	0	0	0	0	0	0	0	0	0	0	0
Sac_contig_11286	Kumar et al. 2021	beta-1,4-glucuronyltransferase 1-like	1..313	0	0	0	0	0	0	0	0	0	0	0	0
Sac_contig_11287	Kumar et al. 2021	---NA---	1..251	0	0	1	0.586084	0	0	0	0	0	0	0	0
Sac_contig_11288	Kumar et al. 2021	Eukaryotic translation initiation factor 2 subunit 2	1..1383	0	0	0	0	0	0	0	0	0	0	0	0
Sac_contig_1129	Kumar et al. 2021	T-related protein isoform X3	1..1289	26	3.47359	21	2.39662	43	4.92106	0	0	3	0.395589	0	0
Sac_contig_11290	Kumar et al. 2021	forkhead box protein O-like	1..574	0	0	0	0	0	0	0	0	0	0	0	0
Sac_contig_11291	Kumar et al. 2021	---NA---	1..340	0	0	0	0	0	0	0	0	0	0	0	0
Sac_contig_11292	Kumar et al. 2021	nucleolar GTP-binding protein 2	1..356	6	2.90241	0	0	3	1.24312	0	0	1	0.477448	0	0
Sac_contig_11293	Kumar et al. 2021	cytochrome c oxidase subunit 7C, mitochondrial-like	1..465	0	0	0	0	0	0	0	0	0	0	0	0
Sac_contig_11294	Kumar et al. 2021	Protein disulfide-isomerase TMX3	1..388	0	0	0	0	0	0	0	0	0	0	0	0
Sac_contig_11295	Kumar et al. 2021	activin receptor type-1	1..356	0	0	0	0	0	0	0	0	0	0	0	0
Sac_contig_11296	Kumar et al. 2021	---NA---	1..259	0	0	0	0	0	0	0	0	0	0	0	0
Sac_contig_11297	Kumar et al. 2021	---NA---	1..250	0	0	0	0	0	0	0	0	0	0	0	0
Sac_contig_11298	Kumar et al. 2021	---NA---	1..211	0	0	0	0	0	0	0	0	0	0	0	0
Sac_contig_113	Kumar et al. 2021	tubulin beta chain-like	1..2359	3611	263.607	3194	199.177	4623	289.094	275	35.2009	404	29.1091	396	54.3455
Sac_contig_1130	Kumar et al. 2021	3'(2'),5'-bisphosphate nucleotidase 1-like isoform X1	1..1418	56	6.80095	47	4.8759	99	10.2992	0	0	11	1.31854	5	1.14154
Sac_contig_11301	Kumar et al. 2021	ligand of Numb protein X 2 isoform X1	1..2148	0	0	0	0	0	0	0	0	0	0	0	0
Sac_contig_11302	Kumar et al. 2021	---NA---	1..212	0	0	0	0	0	0	0	0	0	0	0	0
Sac_contig_11303	Kumar et al. 2021	---NA---	1..262	0	0	0	0	0	0	0	0	0	0	0	0
Sac_contig_11304	Kumar et al. 2021	---NA---	1..499	6	2.07066	22	6.48568	12	3.54751	0	0	0	0	0	0
Sac_contig_11305	Kumar et al. 2021	---NA---	1..263	14	9.16705	6	3.35605	5	2.80451	0	0	0	0	0	0
Sac_contig_11306	Kumar et al. 2021	---NA---	1..310	0	0	0	0	0	0	0	0	0	0	0	0
Sac_contig_11307	Kumar et al. 2021	probable nuclear hormone receptor HR3 isoform X4	1..779	0	0	0	0	1	0.189368	0	0	0	0	0	0
Sac_contig_11308	Kumar et al. 2021	---NA---	1..427	0	0	0	0	0	0	0	0	0	0	0	0
Sac_contig_11309	Kumar et al. 2021	E3 ubiquitin-protein ligase TRIP12-like	1..1000	0	0	0	0	0	0	0	0	0	0	0	0
Sac_contig_1131	Kumar et al. 2021	nuclear pore complex protein Nup107	1..6465	1314	35.0013	1212	27.5783	1652	37.6951	184	8.59405	178	4.6798	179	8.96357
Sac_contig_11310	Kumar et al. 2021	arginine/serine-rich coiled-coil protein 2-like isoform X2	1..2187	0	0	0	0	0	0	0	0	0	0	0	0
Sac_contig_11311	Kumar et al. 2021	---NA---	1..211	0	0	0	0	0	0	0	0	0	0	0	0
Sac_contig_11312	Kumar et al. 2021	---NA---	1..206	0	0	5	3.57056	0	0	0	0	0	0	0	0
Sac_contig_11314	Kumar et al. 2021	---NA---	1..344	0	0	0	0	0	0	0	0	0	0	0	0
Sac_contig_11315	Kumar et al. 2021	peroxisomal trans-2-enoyl-CoA reductase	1..523	0	0	0	0	0	0	0	0	0	0	0	0
Sac_contig_11316	Kumar et al. 2021	autophagy-related protein 13-like	1..660	0	0	0	0	0	0	0	0	0	0	0	0
Sac_contig_11317	Kumar et al. 2021	propionyl-CoA carboxylase beta chain, mitochondrial	1..1830	0	0	0	0	0	0	0	0	0	0	0	0
Sac_contig_11318	Kumar et al. 2021	catechol O-methyltransferase domain-containing protein 1 isoform X1	1..749	0	0	0	0	0	0	0	0	0	0	0	0
Sac_contig_1132	Kumar et al. 2021	leucine-rich repeat and immunoglobulin-like domain-containing nogo receptor-interacting protein 2	1..1202	15	2.14904	6	0.734311	8	0.981813	5	1.25607	2	0.282814	4	1.07734
Sac_contig_11320	Kumar et al. 2021	sacsin-like isoform X1	1..301	0	0	0	0	0	0	0	0	0	0	0	0
Sac_contig_11321	Kumar et al. 2021	---NA---	1..203	0	0	0	0	0	0	0	0	0	0	0	0
Sac_contig_11322	Kumar et al. 2021	---NA---	1..311	2	1.10746	1	0.473013	0	0	1	0.97093	0	0	0	0
Sac_contig_11323	Kumar et al. 2021	NADH dehydrogenase [ubiquinone] 1 alpha subcomplex subunit 10, mitochondrial	1..1400	0	0	0	0	0	0	0	0	0	0	0	0
Sac_contig_11324	Kumar et al. 2021	---NA---	1..241	0	0	0	0	0	0	0	0	0	0	0	0
Sac_contig_11325	Kumar et al. 2021	---NA---	1..213	0	0	0	0	2	1.38514	0	0	0	0	0	0
Sac_contig_11326	Kumar et al. 2021	ATP-dependent RNA helicase DDX54-like	1..264	0	0	0	0	0	0	0	0	0	0	0	0
Sac_contig_11327	Kumar et al. 2021	---NA---	1..310	0	0	0	0	0	0	0	0	0	0	0	0
Sac_contig_11328	Kumar et al. 2021	nucleolin-like isoform X2	1..1564	0	0	0	0	0	0	0	0	0	0	0	0
Sac_contig_11329	Kumar et al. 2021	WD repeat-containing protein 5-like	1..433	0	0	0	0	0	0	0	0	0	0	0	0
Sac_contig_1133	Kumar et al. 2021	filamin-A-like isoform X1	1..9488	2647	48.0437	2859	44.3275	3815	59.3148	184	5.85587	183	3.27833	160	5.45936
Sac_contig_11330	Kumar et al. 2021	---NA---	1..510	0	0	0	0	0	0	0	0	0	0	0	0
Sac_contig_11331	Kumar et al. 2021	---NA---	1..292	0	0	3	1.51137	0	0	0	0	0	0	0	0
Sac_contig_11332	Kumar et al. 2021	---NA---	1..325	0	0	0	0	0	0	0	0	0	0	0	0
Sac_contig_11333	Kumar et al. 2021	peptidase M4 family protein	1..556	0	0	0	0	0	0	0	0	0	0	0	0
Sac_contig_11334	Kumar et al. 2021	---NA---	1..263	0	0	0	0	0	0	0	0	0	0	0	0
Sac_contig_11335	Kumar et al. 2021	---NA---	1..1097	0	0	0	0	0	0	0	0	0	0	0	0
Sac_contig_11336	Kumar et al. 2021	---NA---	1..219	0	0	0	0	1	0.673595	0	0	0	0	0	0
Sac_contig_11339	Kumar et al. 2021	---NA---	1..371	0	0	0	0	0	0	0	0	0	0	0	0
Sac_contig_1134	Kumar et al. 2021	serine/threonine-protein kinase A-Raf-like isoform X2	1..2321	338	25.0784	349	22.1199	414	26.3129	17	2.21168	29	2.12373	5	0.697415
Sac_contig_11340	Kumar et al. 2021	---NA---	1..272	0	0	0	0	0	0	0	0	0	0	0	0
Sac_contig_11341	Kumar et al. 2021	ubiquitin-like modifier-activating enzyme 5	1..369	0	0	0	0	0	0	0	0	0	0	0	0
Sac_contig_11342	Kumar et al. 2021	PAS domain S-box protein	1..416	0	0	0	0	0	0	0	0	0	0	0	0
Sac_contig_11343	Kumar et al. 2021	RNA-dependent RNA polymerase	1..203	5	4.24162	4	2.89866	0	0	0	0	0	0	0	0
Sac_contig_11344	Kumar et al. 2021	---NA---	1..600	0	0	0	0	0	0	0	0	0	0	0	0
Sac_contig_11345	Kumar et al. 2021	---NA---	1..275	0	0	0	0	0	0	0	0	0	0	0	0
Sac_contig_11346	Kumar et al. 2021	---NA---	1..366	0	0	0	0	0	0	0	0	0	0	0	0
Sac_contig_11347	Kumar et al. 2021	---NA---	1..202	0	0	0	0	0	0	0	0	0	0	0	0
Sac_contig_11348	Kumar et al. 2021	PAB-dependent poly(A)-specific ribonuclease subunit PAN2-like	1..952	0	0	0	0	0	0	0	0	0	0	0	0
Sac_contig_11349	Kumar et al. 2021	protein phosphatase 1 regulatory subunit 14B	1..926	0	0	0	0	0	0	0	0	0	0	0	0
Sac_contig_1135	Kumar et al. 2021	---NA---	1..2514	120	8.22003	130	7.60696	196	11.501	16	1.92178	15	1.01415	9	1.15897
Sac_contig_11350	Kumar et al. 2021	---NA---	1..228	2	1.51061	1	0.645206	0	0	0	0	0	0	0	0
Sac_contig_11351	Kumar et al. 2021	chromodomain-helicase-DNA-binding protein Mi-2 homolog isoform X5	1..704	0	0	0	0	0	0	0	0	0	0	0	0
Sac_contig_11352	Kumar et al. 2021	protein Lines homolog	1..323	0	0	0	0	0	0	0	0	0	0	0	0
Sac_contig_11353	Kumar et al. 2021	---NA---	1..312	0	0	0	0	0	0	0	0	0	0	0	0
Sac_contig_11354	Kumar et al. 2021	---NA---	1..204	0	0	0	0	0	0	0	0	0	0	0	0
Sac_contig_11355	Kumar et al. 2021	serine/threonine-protein kinase Warts	1..1050	0	0	0	0	0	0	0	0	0	0	0	0
Sac_contig_11358	Kumar et al. 2021	Dedicator of cytokinesis protein 1	1..386	0	0	0	0	0	0	0	0	0	0	0	0
Sac_contig_11359	Kumar et al. 2021	5'-AMP-activated protein kinase subunit gamma-2 isoform X11	1..691	0	0	0	0	0	0	0	0	0	0	0	0
Sac_contig_1136	Kumar et al. 2021	uncharacterized protein LOC111621796	1..2600	564	37.3563	503	28.4595	618	35.0637	8	0.929106	30	1.96121	9	1.12064
Sac_contig_11360	Kumar et al. 2021	---NA---	1..200	0	0	0	0	1	0.737587	0	0	0	0	0	0
Sac_contig_11361	Kumar et al. 2021	---NA---	1..356	2	0.96747	0	0	2	0.828749	0	0	0	0	0	0
Sac_contig_11362	Kumar et al. 2021	Beta-catenin-like 1	1..351	0	0	0	0	0	0	0	0	0	0	0	0
Sac_contig_11363	Kumar et al. 2021	---NA---	1..250	0	0	0	0	0	0	0	0	0	0	0	0
Sac_contig_11364	Kumar et al. 2021	---NA---	1..486	0	0	0	0	0	0	0	0	0	0	0	0
Sac_contig_11365	Kumar et al. 2021	---NA---	1..242	0	0	0	0	0	0	0	0	0	0	0	0
Sac_contig_11366	Kumar et al. 2021	chitotriosidase-1 isoform X2	1..672	0	0	0	0	0	0	0	0	0	0	0	0
Sac_contig_11367	Kumar et al. 2021	ubiquinone biosynthesis monooxygenase COQ6, mitochondrial	1..882	0	0	0	0	0	0	0	0	0	0	0	0
Sac_contig_11368	Kumar et al. 2021	phosphatidylinositol transfer protein beta isoform isoform X1	1..1654	0	0	0	0	0	0	0	0	0	0	0	0
Sac_contig_1137	Kumar et al. 2021	probable D-lactate dehydrogenase, mitochondrial	1..1673	265	27.2777	311	27.3462	499	43.9995	25	4.51224	33	3.35269	22	4.25719
Sac_contig_11370	Kumar et al. 2021	---NA---	1..261	0	0	0	0	0	0	0	0	0	0	0	0
Sac_contig_11371	Kumar et al. 2021	---NA---	1..213	0	0	0	0	0	0	0	0	0	0	0	0
Sac_contig_11372	Kumar et al. 2021	---NA---	1..225	2	1.53075	4	2.61524	2	1.31127	0	0	0	0	0	0
Sac_contig_11373	Kumar et al. 2021	glutamate synthase 1 [NADH], chloroplastic-like	1..292	0	0	0	0	0	0	0	0	0	0	0	0
Sac_contig_11375	Kumar et al. 2021	---NA---	1..1718	0	0	0	0	0	0	0	0	0	0	0	0
Sac_contig_11376	Kumar et al. 2021	---NA---	1..240	1	0.71754	0	0	0	0	0	0	0	0	0	0
Sac_contig_11377	Kumar et al. 2021	---NA---	1..250	0	0	0	0	0	0	0	0	0	0	0	0
Sac_contig_11378	Kumar et al. 2021	mitochondrial uncoupling protein 4	1..434	0	0	0	0	0	0	0	0	0	0	0	0
Sac_contig_11379	Kumar et al. 2021	---NA---	1..291	0	0	0	0	0	0	0	0	0	0	0	0
Sac_contig_1138	Kumar et al. 2021	zinc transporter ZIP8	1..1442	106	12.659	123	12.548	190	19.4371	36	7.53851	14	1.65021	20	4.49015
Sac_contig_11380	Kumar et al. 2021	---NA---	1..277	0	0	0	0	0	0	0	0	0	0	0	0
Sac_contig_11381	Kumar et al. 2021	---NA---	1..221	3	2.33769	0	0	0	0	0	0	0	0	0	0
Sac_contig_11383	Kumar et al. 2021	cytochrome c oxidase subunit NDUFA4	1..453	0	0	0	0	0	0	0	0	0	0	0	0
Sac_contig_11384	Kumar et al. 2021	sequestosome-1 isoform X2	1..815	0	0	0	0	0	0	0	0	0	0	0	0
Sac_contig_11385	Kumar et al. 2021	probable nuclear hormone receptor HR3 isoform X1	1..661	0	0	0	0	0	0	0	0	0	0	0	0
Sac_contig_11386	Kumar et al. 2021	---NA---	1..443	0	0	0	0	0	0	0	0	0	0	0	0
Sac_contig_11387	Kumar et al. 2021	40S ribosomal protein S7	1..381	0	0	0	0	0	0	0	0	0	0	0	0
Sac_contig_11388	Kumar et al. 2021	---NA---	1..352	0	0	0	0	0	0	0	0	0	0	0	0
Sac_contig_11389	Kumar et al. 2021	---NA---	1..365	0	0	0	0	0	0	0	0	0	0	0	0
Sac_contig_11390	Kumar et al. 2021	---NA---	1..321	0	0	0	0	3	1.37867	0	0	0	0	0	0
Sac_contig_11391	Kumar et al. 2021	3-oxoacyl-[acyl-carrier-protein] reductase FabG	1..886	0	0	0	0	0	0	0	0	0	0	0	0
Sac_contig_11392	Kumar et al. 2021	dolichyl-diphosphooligosaccharide--protein glycosyltransferase subunit 2	1..457	0	0	0	0	0	0	0	0	0	0	0	0
Sac_contig_11393	Kumar et al. 2021	---NA---	1..311	0	0	0	0	0	0	0	0	0	0	0	0
Sac_contig_11394	Kumar et al. 2021	---NA---	1..287	1	0.600034	0	0	0	0	0	0	0	0	0	0
Sac_contig_11395	Kumar et al. 2021	---NA---	1..869	0	0	0	0	0	0	0	0	0	0	0	0
Sac_contig_11396	Kumar et al. 2021	fatty acid desaturase 2	1..323	0	0	0	0	0	0	0	0	0	0	0	0
Sac_contig_11397	Kumar et al. 2021	---NA---	1..283	0	0	0	0	1	0.521263	0	0	0	0	0	0
Sac_contig_11398	Kumar et al. 2021	---NA---	1..284	0	0	0	0	0	0	0	0	0	0	0	0
Sac_contig_11399	Kumar et al. 2021	---NA---	1..372	0	0	0	0	0	0	0	0	0	0	0	0
Sac_contig_1140	Kumar et al. 2021	5'-nucleotidase domain-containing protein 3-like	1..2318	158	11.7382	255	16.183	294	18.7101	0	0	15	1.0999	0	0
Sac_contig_11400	Kumar et al. 2021	---NA---	1..782	18	3.96391	18	3.38609	60	11.3185	0	0	0	0	0	0
Sac_contig_11401	Kumar et al. 2021	---NA---	1..206	0	0	0	0	0	0	0	0	0	0	0	0
Sac_contig_11402	Kumar et al. 2021	charged multivesicular body protein 3-like	1..719	0	0	0	0	0	0	0	0	0	0	0	0
Sac_contig_11403	Kumar et al. 2021	vasa-like protein	1..228	0	0	0	0	0	0	0	0	0	0	0	0
Sac_contig_11404	Kumar et al. 2021	reticulon-1-A isoform X5	1..981	0	0	0	0	0	0	0	0	0	0	0	0
Sac_contig_11405	Kumar et al. 2021	---NA---	1..218	0	0	0	0	0	0	0	0	0	0	0	0
Sac_contig_11406	Kumar et al. 2021	GA-binding protein alpha chain-like isoform X2	1..1090	0	0	0	0	0	0	0	0	0	0	0	0
Sac_contig_11407	Kumar et al. 2021	---NA---	1..219	0	0	0	0	0	0	0	0	0	0	0	0
Sac_contig_11408	Kumar et al. 2021	protein FAM177A1 isoform X3	1..959	0	0	0	0	0	0	0	0	0	0	0	0
Sac_contig_11409	Kumar et al. 2021	histone-lysine N-methyltransferase 2A-like	1..463	0	0	0	0	0	0	0	0	0	0	0	0
Sac_contig_1141	Kumar et al. 2021	---NA---	1..290	24	14.2518	28	14.2034	27	13.7344	1	1.04124	0	0	5	5.58173
Sac_contig_11410	Kumar et al. 2021	Zinc transporter 1	1..742	0	0	0	0	0	0	0	0	0	0	0	0
Sac_contig_11411	Kumar et al. 2021	---NA---	1..392	0	0	0	0	0	0	0	0	0	0	0	0
Sac_contig_11412	Kumar et al. 2021	adenylate cyclase type 1-like	1..916	0	0	0	0	0	0	0	0	0	0	0	0
Sac_contig_11413	Kumar et al. 2021	---NA---	1..314	1	0.548438	0	0	3	1.4094	1	0.961654	0	0	0	0
Sac_contig_11414	Kumar et al. 2021	---NA---	1..293	0	0	0	0	0	0	0	0	0	0	0	0
Sac_contig_11415	Kumar et al. 2021	---NA---	1..206	0	0	0	0	0	0	0	0	0	0	0	0
Sac_contig_11416	Kumar et al. 2021	---NA---	1..650	0	0	0	0	0	0	0	0	0	0	0	0
Sac_contig_11417	Kumar et al. 2021	---NA---	1..233	0	0	2	1.26272	0	0	0	0	0	0	0	0
Sac_contig_11418	Kumar et al. 2021	---NA---	1..247	6	4.18323	0	0	0	0	0	0	0	0	0	0
Sac_contig_11419	Kumar et al. 2021	---NA---	1..346	0	0	0	0	0	0	0	0	0	0	0	0
Sac_contig_11420	Kumar et al. 2021	---NA---	1..207	0	0	0	0	0	0	0	0	0	0	0	0
Sac_contig_11421	Kumar et al. 2021	importin subunit alpha-1-like	1..1722	0	0	0	0	0	0	0	0	0	0	0	0
Sac_contig_11422	Kumar et al. 2021	---NA---	1..267	0	0	0	0	0	0	0	0	0	0	0	0
Sac_contig_11423	Kumar et al. 2021	---NA---	1..257	0	0	0	0	1	0.573997	0	0	0	0	0	0
Sac_contig_11425	Kumar et al. 2021	tumor susceptibility gene 101 protein isoform X2	1..441	0	0	0	0	0	0	0	0	0	0	0	0
Sac_contig_11426	Kumar et al. 2021	mitochondrial intermembrane space import and assembly protein 40-like	1..659	0	0	0	0	0	0	0	0	0	0	0	0
Sac_contig_11427	Kumar et al. 2021	---NA---	1..260	0	0	2	1.13159	2	1.13475	0	0	0	0	0	0
Sac_contig_11428	Kumar et al. 2021	THAP domain-containing protein 4-like isoform X2	1..560	0	0	0	0	0	0	0	0	0	0	0	0
Sac_contig_11429	Kumar et al. 2021	---NA---	1..216	0	0	0	0	0	0	0	0	0	0	0	0
Sac_contig_11430	Kumar et al. 2021	hypothetical protein OXYTRI_14248 (macronuclear)	1..355	0	0	0	0	0	0	0	0	0	0	0	0
Sac_contig_11431	Kumar et al. 2021	---NA---	1..311	0	0	0	0	0	0	0	0	0	0	0	0
Sac_contig_11432	Kumar et al. 2021	---NA---	1..479	0	0	0	0	0	0	0	0	0	0	0	0
Sac_contig_11433	Kumar et al. 2021	TBC1 domain family member 30	1..287	0	0	0	0	2	1.028	0	0	0	0	0	0
Sac_contig_11434	Kumar et al. 2021	4F2 cell-surface antigen heavy chain	1..1667	0	0	0	0	0	0	0	0	0	0	0	0
Sac_contig_11435	Kumar et al. 2021	catenin beta-like	1..452	0	0	0	0	0	0	0	0	0	0	0	0
Sac_contig_11436	Kumar et al. 2021	---NA---	1..294	1	0.585747	0	0	0	0	0	0	0	0	0	0
Sac_contig_11438	Kumar et al. 2021	---NA---	1..303	0	0	0	0	0	0	0	0	0	0	0	0
Sac_contig_11439	Kumar et al. 2021	Cell wall-associated hydrolase	1..360	20	9.5672	16	6.53809	6	2.45862	16	13.4204	26	12.2757	4	3.59711
Sac_contig_1144	Kumar et al. 2021	G protein-coupled receptor kinase 6 isoform X1	1..1799	239	22.8783	286	23.3867	388	31.8159	27	4.53191	22	2.07858	15	2.69933
Sac_contig_11440	Kumar et al. 2021	F-box only protein 11	1..663	0	0	0	0	0	0	0	0	0	0	0	0
Sac_contig_11441	Kumar et al. 2021	paired amphipathic helix protein Sin3a isoform X2	1..444	0	0	0	0	0	0	0	0	0	0	0	0
Sac_contig_11442	Kumar et al. 2021	serine/threonine-protein kinase A-Raf-like isoform X2	1..637	0	0	0	0	0	0	0	0	0	0	0	0
Sac_contig_11443	Kumar et al. 2021	---NA---	1..517	0	0	0	0	0	0	0	0	0	0	0	0
Sac_contig_11445	Kumar et al. 2021	---NA---	1..232	0	0	0	0	0	0	0	0	0	0	0	0
Sac_contig_11446	Kumar et al. 2021	---NA---	1..238	0	0	0	0	0	0	0	0	0	0	0	0
Sac_contig_11447	Kumar et al. 2021	Armadillo repeat-containing protein 7	1..231	0	0	0	0	0	0	0	0	0	0	0	0
Sac_contig_11448	Kumar et al. 2021	---NA---	1..264	0	0	0	0	0	0	0	0	0	0	0	0
Sac_contig_11449	Kumar et al. 2021	---NA---	1..233	0	0	0	0	0	0	0	0	0	0	0	0
Sac_contig_1145	Kumar et al. 2021	G protein-coupled receptor kinase 4 isoform X2	1..220	0	0	0	0	0	0	0	0	0	0	1	1.47155
Sac_contig_11450	Kumar et al. 2021	---NA---	1..337	0	0	0	0	0	0	0	0	0	0	0	0
Sac_contig_11452	Kumar et al. 2021	---NA---	1..311	0	0	0	0	0	0	0	0	0	0	0	0
Sac_contig_11453	Kumar et al. 2021	---NA---	1..342	0	0	0	0	0	0	0	0	0	0	0	0
Sac_contig_11454	Kumar et al. 2021	---NA---	1..236	0	0	0	0	1	0.625073	0	0	0	0	0	0
Sac_contig_11455	Kumar et al. 2021	putative ferric-chelate reductase 1	1..376	0	0	0	0	0	0	0	0	0	0	0	0
Sac_contig_11456	Kumar et al. 2021	protein ADP-ribosylarginine hydrolase-like isoform X4	1..391	0	0	0	0	0	0	0	0	0	0	0	0
Sac_contig_11457	Kumar et al. 2021	---NA---	1..497	0	0	0	0	0	0	0	0	0	0	0	0
Sac_contig_11458	Kumar et al. 2021	---NA---	1..236	1	0.729702	4	2.49334	2	1.25015	0	0	0	0	0	0
Sac_contig_11459	Kumar et al. 2021	cytoplasmic dynein 1 heavy chain 1-like	1..763	0	0	0	0	0	0	0	0	0	0	0	0
Sac_contig_1146	Kumar et al. 2021	perilipin-2-like isoform X1	1..1389	0	0	0	0	0	0	0	0	0	0	0	0
Sac_contig_11460	Kumar et al. 2021	peptidyl-alpha-hydroxyglycine alpha-amidating lyase 2	1..437	0	0	0	0	0	0	0	0	0	0	0	0
Sac_contig_11461	Kumar et al. 2021	---NA---	1..537	0	0	0	0	0	0	0	0	0	0	0	0
Sac_contig_11462	Kumar et al. 2021	---NA---	1..389	0	0	0	0	0	0	0	0	0	0	0	0
Sac_contig_11463	Kumar et al. 2021	---NA---	1..237	0	0	0	0	0	0	0	0	0	0	0	0
Sac_contig_11464	Kumar et al. 2021	Collagen alpha-6(VI) chain	1..423	0	0	0	0	0	0	0	0	0	0	0	0
Sac_contig_11465	Kumar et al. 2021	actin-related protein 2/3 complex subunit 3-like	1..769	0	0	0	0	0	0	0	0	0	0	0	0
Sac_contig_11466	Kumar et al. 2021	---NA---	1..1260	0	0	0	0	0	0	0	0	0	0	0	0
Sac_contig_11467	Kumar et al. 2021	---NA---	1..208	0	0	0	0	0	0	0	0	0	0	0	0
Sac_contig_11468	Kumar et al. 2021	---NA---	1..242	0	0	0	0	0	0	0	0	0	0	0	0
Sac_contig_11469	Kumar et al. 2021	---NA---	1..231	0	0	0	0	4	2.55441	0	0	0	0	0	0
Sac_contig_1147	Kumar et al. 2021	---NA---	1..1290	0	0	1	0.114036	0	0	0	0	0	0	0	0
Sac_contig_11471	Kumar et al. 2021	epithelial-stromal interaction protein 1	1..662	0	0	0	0	0	0	0	0	0	0	0	0
Sac_contig_11472	Kumar et al. 2021	soma ferritin	1..736	0	0	0	0	0	0	0	0	0	0	0	0
Sac_contig_11473	Kumar et al. 2021	trans-1,2-dihydrobenzene-1,2-diol dehydrogenase-like	1..288	0	0	0	0	0	0	0	0	0	0	0	0
Sac_contig_11474	Kumar et al. 2021	---NA---	1..204	0	0	1	0.721113	2	1.44625	0	0	0	0	0	0
Sac_contig_11475	Kumar et al. 2021	---NA---	1..214	0	0	0	0	0	0	0	0	0	0	0	0
Sac_contig_11476	Kumar et al. 2021	protein DD3-3-like	1..208	0	0	0	0	0	0	0	0	0	0	0	0
Sac_contig_11477	Kumar et al. 2021	predicted protein	1..885	0	0	0	0	0	0	0	0	0	0	0	0
Sac_contig_11478	Kumar et al. 2021	---NA---	1..234	0	0	2	1.25732	0	0	0	0	0	0	0	0
Sac_contig_11479	Kumar et al. 2021	---NA---	1..474	0	0	0	0	0	0	0	0	0	0	0	0
Sac_contig_1148	Kumar et al. 2021	synaptojanin-1 isoform X1	1..5206	625	20.6744	593	16.7565	859	24.3406	47	2.7261	42	1.37126	37	2.30088
Sac_contig_11480	Kumar et al. 2021	---NA---	1..261	0	0	0	0	1	0.565201	0	0	0	0	1	1.24038
Sac_contig_11481	Kumar et al. 2021	---NA---	1..799	126	27.157	151	27.8012	131	24.1862	4	1.51169	10	2.1273	3	1.21554
Sac_contig_11482	Kumar et al. 2021	isocitrate dehydrogenase [NAD] subunit alpha, mitochondrial-like isoform X1	1..384	0	0	0	0	0	0	0	0	0	0	0	0
Sac_contig_11483	Kumar et al. 2021	transposable element Tcb1 transposase	1..454	0	0	0	0	0	0	0	0	0	0	0	0
Sac_contig_11484	Kumar et al. 2021	---NA---	1..220	0	0	0	0	0	0	0	0	0	0	0	0
Sac_contig_11485	Kumar et al. 2021	hypothetical protein CAPTEDRAFT_221548	1..688	0	0	0	0	0	0	0	0	0	0	0	0
Sac_contig_11486	Kumar et al. 2021	exocyst complex component 5	1..1750	0	0	0	0	0	0	0	0	0	0	0	0
Sac_contig_11487	Kumar et al. 2021	---NA---	1..213	0	0	0	0	1	0.69257	0	0	0	0	0	0
Sac_contig_11488	Kumar et al. 2021	---NA---	1..293	0	0	0	0	0	0	0	0	1	0.580107	0	0
Sac_contig_11489	Kumar et al. 2021	---NA---	1..298	0	0	3	1.48094	6	2.97015	0	0	0	0	0	0
Sac_contig_1149	Kumar et al. 2021	Dolichyl-diphosphooligosaccharide--protein glycosyltransferase 48 kDa subunit	1..2709	472	30.0048	443	24.0563	835	45.4695	15	1.67198	38	2.38424	36	4.30219
Sac_contig_11490	Kumar et al. 2021	T-cell immunomodulatory protein	1..624	0	0	0	0	0	0	0	0	0	0	0	0
Sac_contig_11491	Kumar et al. 2021	---NA---	1..201	0	0	1	0.731876	0	0	0	0	0	0	0	0
Sac_contig_11492	Kumar et al. 2021	---NA---	1..535	0	0	0	0	0	0	0	0	0	0	0	0
Sac_contig_11493	Kumar et al. 2021	---NA---	1..374	0	0	0	0	0	0	0	0	0	0	0	0
Sac_contig_11495	Kumar et al. 2021	---NA---	1..526	0	0	0	0	0	0	0	0	0	0	0	0
Sac_contig_11496	Kumar et al. 2021	nephrin-like isoform X1	1..578	0	0	0	0	0	0	0	0	0	0	0	0
Sac_contig_11498	Kumar et al. 2021	---NA---	1..245	0	0	0	0	0	0	0	0	0	0	0	0
Sac_contig_11499	Kumar et al. 2021	---NA---	1..355	0	0	0	0	5	2.07771	0	0	0	0	0	0
Sac_contig_115	Kumar et al. 2021	stromal membrane-associated protein 2	1..3020	584	33.3015	568	27.6678	870	42.4967	21	2.09972	63	3.54576	35	3.75195
Sac_contig_1150	Kumar et al. 2021	prestin-like isoform X1	1..2375	32	2.3203	72	4.45966	112	6.95661	10	1.27141	9	0.644102	5	0.681558
Sac_contig_11500	Kumar et al. 2021	mitochondrial ribosomal protein L44	1..236	0	0	0	0	0	0	0	0	0	0	0	0
Sac_contig_11501	Kumar et al. 2021	---NA---	1..243	0	0	0	0	0	0	0	0	0	0	0	0
Sac_contig_11502	Kumar et al. 2021	---NA---	1..531	0	0	0	0	3	0.833431	0	0	0	0	1	0.60968
Sac_contig_11503	Kumar et al. 2021	---NA---	1..472	0	0	0	0	0	0	0	0	0	0	0	0
Sac_contig_11504	Kumar et al. 2021	---NA---	1..525	0	0	0	0	0	0	0	0	0	0	0	0
Sac_contig_11505	Kumar et al. 2021	---NA---	1..218	0	0	0	0	0	0	0	0	0	0	0	0
Sac_contig_11506	Kumar et al. 2021	probable global transcription activator SNF2L2	1..418	0	0	0	0	0	0	0	0	0	0	0	0
Sac_contig_11507	Kumar et al. 2021	---NA---	1..322	0	0	0	0	0	0	0	0	0	0	0	0
Sac_contig_11508	Kumar et al. 2021	---NA---	1..201	4	3.42706	4	2.9275	20	14.6783	0	0	1	0.845629	0	0
Sac_contig_11509	Kumar et al. 2021	---NA---	1..244	0	0	1	0.602897	0	0	0	0	0	0	0	0
Sac_contig_1151	Kumar et al. 2021	V-type proton ATPase subunit D	1..1084	214	33.9971	200	27.1415	310	42.1867	13	3.62128	15	2.352	29	8.66094
Sac_contig_11510	Kumar et al. 2021	TBC1 domain family member 17 isoform X3	1..533	0	0	0	0	0	0	0	0	0	0	0	0
Sac_contig_11511	Kumar et al. 2021	---NA---	1..453	0	0	0	0	0	0	0	0	0	0	0	0
Sac_contig_11512	Kumar et al. 2021	---NA---	1..233	0	0	0	0	0	0	0	0	0	0	0	0
Sac_contig_11513	Kumar et al. 2021	serine/threonine-protein kinase Nek2-like isoform X2	1..745	0	0	0	0	0	0	0	0	0	0	0	0
Sac_contig_11514	Kumar et al. 2021	---NA---	1..279	0	0	0	0	0	0	0	0	0	0	0	0
Sac_contig_11515	Kumar et al. 2021	MAP kinase-interacting serine/threonine-protein kinase 1-like	1..2177	0	0	0	0	0	0	0	0	0	0	0	0
Sac_contig_11516	Kumar et al. 2021	ADP-ribosylation factor-like protein 8A	1..1096	0	0	0	0	0	0	0	0	0	0	0	0
Sac_contig_11518	Kumar et al. 2021	pre-mRNA-processing factor 39-like isoform X2	1..476	0	0	0	0	0	0	0	0	0	0	0	0
Sac_contig_11519	Kumar et al. 2021	---NA---	1..210	0	0	0	0	0	0	0	0	0	0	0	0
Sac_contig_1152	Kumar et al. 2021	---NA---	1..1318	559	73.0388	468	52.2353	659	73.7587	35	8.01865	34	4.38469	50	12.2815
Sac_contig_11520	Kumar et al. 2021	RNA-dependent RNA polymerase	1..1505	0	0	0	0	0	0	0	0	0	0	0	0
Sac_contig_11521	Kumar et al. 2021	---NA---	1..649	1	0.265346	0	0	2	0.454599	0	0	0	0	0	0
Sac_contig_11522	Kumar et al. 2021	---NA---	1..238	0	0	0	0	0	0	0	0	0	0	0	0
Sac_contig_11524	Kumar et al. 2021	serine-arginine protein 55 isoform X1	1..1170	0	0	0	0	0	0	0	0	0	0	0	0
Sac_contig_11525	Kumar et al. 2021	---NA---	1..218	0	0	0	0	0	0	0	0	1	0.779685	0	0
Sac_contig_11526	Kumar et al. 2021	galactose-1-phosphate uridylyltransferase isoform X2	1..527	0	0	0	0	0	0	0	0	0	0	0	0
Sac_contig_11527	Kumar et al. 2021	---NA---	1..203	0	0	0	0	0	0	0	0	0	0	0	0
Sac_contig_11528	Kumar et al. 2021	disks large homolog 1-like	1..247	0	0	0	0	0	0	0	0	0	0	0	0
Sac_contig_11529	Kumar et al. 2021	---NA---	1..288	0	0	0	0	0	0	0	0	0	0	0	0
Sac_contig_1153	Kumar et al. 2021	actin-interacting protein 1	1..2287	1207	90.8863	1010	64.9664	1440	92.8837	81	10.6947	115	8.54688	112	15.8543
Sac_contig_11530	Kumar et al. 2021	SID1 transmembrane family member 1	1..617	0	0	0	0	0	0	0	0	0	0	0	0
Sac_contig_11531	Kumar et al. 2021	---NA---	1..214	0	0	1	0.687416	1	0.689333	0	0	0	0	0	0
Sac_contig_11532	Kumar et al. 2021	cullin-3-A-like	1..1567	1	0.109898	3	0.281634	1	0.09414	1	0.192699	1	0.108469	0	0
Sac_contig_11533	Kumar et al. 2021	---NA---	1..218	0	0	0	0	0	0	0	0	0	0	0	0
Sac_contig_11534	Kumar et al. 2021	---NA---	1..562	4	1.22569	2	0.523512	0	0	0	0	3	0.90732	0	0
Sac_contig_11535	Kumar et al. 2021	---NA---	1..558	0	0	0	0	0	0	0	0	0	0	0	0
Sac_contig_11536	Kumar et al. 2021	---NA---	1..215	0	0	0	0	0	0	0	0	0	0	0	0
Sac_contig_11537	Kumar et al. 2021	tubulin alpha-2 chain	1..316	0	0	0	0	0	0	0	0	0	0	0	0
Sac_contig_11538	Kumar et al. 2021	---NA---	1..352	0	0	0	0	0	0	0	0	0	0	0	0
Sac_contig_11539	Kumar et al. 2021	3-beta-hydroxysteroid-Delta(8),Delta(7)-isomerase	1..785	0	0	0	0	0	0	0	0	0	0	0	0
Sac_contig_1154	Kumar et al. 2021	pre-rRNA processing protein FTSJ3	1..4873	492	17.3871	511	15.4262	723	21.8869	37	2.29273	64	2.23233	86	5.71345
Sac_contig_11540	Kumar et al. 2021	---NA---	1..403	1	0.427319	0	0	0	0	0	0	0	0	0	0
Sac_contig_11541	Kumar et al. 2021	---NA---	1..259	0	0	0	0	0	0	0	0	0	0	0	0
Sac_contig_11542	Kumar et al. 2021	eukaryotic translation initiation factor 6	1..1123	0	0	0	0	0	0	0	0	0	0	0	0
Sac_contig_11543	Kumar et al. 2021	protein Smaug homolog 2	1..1260	0	0	0	0	0	0	0	0	0	0	0	0
Sac_contig_11544	Kumar et al. 2021	---NA---	1..505	0	0	0	0	0	0	0	0	0	0	0	0
Sac_contig_11545	Kumar et al. 2021	placenta-specific gene 8 protein-like	1..682	0	0	0	0	0	0	0	0	0	0	0	0
Sac_contig_11546	Kumar et al. 2021	Kynurenine--oxoglutarate transaminase 3	1..860	0	0	0	0	0	0	0	0	0	0	0	0
Sac_contig_11547	Kumar et al. 2021	---NA---	1..330	0	0	0	0	0	0	0	0	0	0	0	0
Sac_contig_11548	Kumar et al. 2021	bone morphogenetic protein receptor type-1B	1..566	0	0	0	0	0	0	0	0	0	0	0	0
Sac_contig_11549	Kumar et al. 2021	histone deacetylase 3	1..296	0	0	0	0	0	0	0	0	0	0	0	0
Sac_contig_1155	Kumar et al. 2021	---NA---	1..1829	121	11.3928	139	11.1798	214	17.2601	4	0.660381	5	0.464656	10	1.77004
Sac_contig_11550	Kumar et al. 2021	CDGSH iron-sulfur domain-containing protein 1	1..208	7	5.79552	3	2.12174	3	2.12765	0	0	0	0	0	0
Sac_contig_11551	Kumar et al. 2021	---NA---	1..239	0	0	0	0	2	1.23445	0	0	0	0	0	0
Sac_contig_11552	Kumar et al. 2021	---NA---	1..355	0	0	0	0	0	0	0	0	0	0	0	0
Sac_contig_11553	Kumar et al. 2021	D-aspartate oxidase	1..598	0	0	0	0	0	0	0	0	0	0	0	0
Sac_contig_11554	Kumar et al. 2021	CDGSH iron-sulfur domain-containing protein 2 homolog	1..574	0	0	0	0	0	0	0	0	0	0	0	0
Sac_contig_11555	Kumar et al. 2021	---NA---	1..230	0	0	4	2.55838	1	0.64138	0	0	0	0	0	0
Sac_contig_11556	Kumar et al. 2021	dehydrogenase/reductase SDR family member 1-like	1..406	0	0	0	0	0	0	0	0	0	0	0	0
Sac_contig_11557	Kumar et al. 2021	hypothetical protein THAOC_21444	1..341	0	0	0	0	0	0	0	0	0	0	0	0
Sac_contig_11558	Kumar et al. 2021	ribose-phosphate pyrophosphokinase 2	1..806	0	0	0	0	0	0	0	0	0	0	1	0.401663
Sac_contig_1156	Kumar et al. 2021	DNA repair protein complementing XP-C cells homolog	1..1967	275	24.0761	278	20.7909	394	29.5485	13	1.99566	23	1.98746	21	3.4563
Sac_contig_11560	Kumar et al. 2021	---NA---	1..298	0	0	0	0	0	0	0	0	1	0.570374	0	0
Sac_contig_11561	Kumar et al. 2021	---NA---	1..291	0	0	1	0.505522	0	0	0	0	0	0	0	0
Sac_contig_11562	Kumar et al. 2021	DNA-directed RNA polymerases I, II, and III subunit RPABC3 isoform X2	1..448	0	0	0	0	0	0	0	0	0	0	0	0
Sac_contig_11563	Kumar et al. 2021	DNA-directed RNA polymerases I, II, and III subunit RPABC3	1..244	0	0	0	0	0	0	0	0	0	0	0	0
Sac_contig_11565	Kumar et al. 2021	dolichol-phosphate mannosyltransferase subunit 3-like	1..818	0	0	0	0	0	0	0	0	0	0	0	0
Sac_contig_11566	Kumar et al. 2021	---NA---	1..234	0	0	0	0	0	0	0	0	0	0	0	0
Sac_contig_11567	Kumar et al. 2021	---NA---	1..239	0	0	0	0	0	0	0	0	0	0	0	0
Sac_contig_11568	Kumar et al. 2021	---NA---	1..306	0	0	0	0	0	0	0	0	0	0	0	0
Sac_contig_11569	Kumar et al. 2021	---NA---	1..458	0	0	0	0	0	0	0	0	0	0	0	0
Sac_contig_1157	Kumar et al. 2021	senescence-specific cysteine protease SAG39-like	1..822	509	106.636	431	77.1327	740	132.802	12	4.40817	62	12.8202	33	12.9969
Sac_contig_11570	Kumar et al. 2021	---NA---	1..410	0	0	0	0	0	0	0	0	0	0	0	0
Sac_contig_11571	Kumar et al. 2021	actin-related protein 10	1..593	0	0	0	0	0	0	0	0	0	0	0	0
Sac_contig_11572	Kumar et al. 2021	---NA---	1..271	0	0	0	0	0	0	0	0	0	0	0	0
Sac_contig_11573	Kumar et al. 2021	---NA---	1..477	0	0	0	0	0	0	0	0	0	0	0	0
Sac_contig_11575	Kumar et al. 2021	---NA---	1..237	2	1.45325	0	0	0	0	0	0	0	0	0	0
Sac_contig_11576	Kumar et al. 2021	---NA---	1..291	7	4.1425	3	1.51657	2	1.01386	0	0	0	0	2	2.22502
Sac_contig_11577	Kumar et al. 2021	SUMO-specific isopeptidase USPL1-like isoform X1	1..891	0	0	0	0	0	0	0	0	0	0	0	0
Sac_contig_11578	Kumar et al. 2021	superoxide dismutase	1..619	0	0	0	0	0	0	0	0	0	0	0	0
Sac_contig_11579	Kumar et al. 2021	---NA---	1..346	0	0	0	0	0	0	0	0	0	0	0	0
Sac_contig_1158	Kumar et al. 2021	lysosomal alpha-glucosidase-like	1..2953	314	18.3115	333	16.5888	312	15.586	9	0.920296	21	1.20874	20	2.19262
Sac_contig_11580	Kumar et al. 2021	---NA---	1..333	0	0	0	0	0	0	0	0	0	0	0	0
Sac_contig_11581	Kumar et al. 2021	glycogen [starch] synthase	1..572	0	0	0	0	0	0	0	0	1	0.297153	0	0
Sac_contig_11582	Kumar et al. 2021	---NA---	1..393	0	0	0	0	0	0	0	0	0	0	0	0
Sac_contig_11583	Kumar et al. 2021	---NA---	1..254	0	0	0	0	0	0	0	0	0	0	0	0
Sac_contig_11584	Kumar et al. 2021	---NA---	1..283	8	4.86812	3	1.55944	1	0.521263	0	0	3	1.80182	0	0
Sac_contig_11585	Kumar et al. 2021	actin-like protein 6A	1..253	0	0	0	0	0	0	0	0	0	0	0	0
Sac_contig_11587	Kumar et al. 2021	---NA---	1..317	0	0	0	0	0	0	0	0	0	0	0	0
Sac_contig_11588	Kumar et al. 2021	histamine H2 receptor-like	1..640	0	0	0	0	0	0	0	0	0	0	0	0
Sac_contig_1159	Kumar et al. 2021	ras-like GTP-binding protein Rho1	1..2264	929	70.6638	867	56.3347	1296	84.4446	51	6.80209	53	3.97901	81	11.5826
Sac_contig_11590	Kumar et al. 2021	---NA---	1..228	0	0	0	0	0	0	0	0	0	0	0	0
Sac_contig_11592	Kumar et al. 2021	acid sphingomyelinase-like phosphodiesterase 3b	1..649	0	0	0	0	0	0	0	0	0	0	0	0
Sac_contig_11593	Kumar et al. 2021	---NA---	1..209	0	0	0	0	2	1.41165	0	0	0	0	0	0
Sac_contig_11594	Kumar et al. 2021	HEAT repeat-containing protein 3-like	1..2215	0	0	0	0	0	0	0	0	0	0	0	0
Sac_contig_11595	Kumar et al. 2021	peptidyl-prolyl cis-trans isomerase G-like	1..416	1	0.413966	0	0	0	0	0	0	0	0	0	0
Sac_contig_11596	Kumar et al. 2021	---NA---	1..477	0	0	0	0	0	0	0	0	0	0	0	0
Sac_contig_11597	Kumar et al. 2021	---NA---	1..359	0	0	2	0.819537	4	1.64365	0	0	0	0	0	0
Sac_contig_11599	Kumar et al. 2021	---NA---	1..254	0	0	0	0	0	0	0	0	0	0	0	0
Sac_contig_116	Kumar et al. 2021	importin subunit alpha-4-like	1..3905	517	22.7996	590	22.2262	812	30.6745	23	1.77851	83	3.61271	46	3.81358
Sac_contig_1160	Kumar et al. 2021	60S ribosomal protein L5	1..1262	1424	194.316	1105	128.806	1828	213.678	138	33.0193	171	23.031	217	55.6669
Sac_contig_11600	Kumar et al. 2021	ubiquitin carboxyl-terminal hydrolase 32-like	1..361	0	0	0	0	0	0	0	0	0	0	0	0
Sac_contig_11603	Kumar et al. 2021	hematopoietic prostaglandin D synthase	1..385	0	0	0	0	0	0	0	0	0	0	0	0
Sac_contig_11604	Kumar et al. 2021	mitochondrial-processing peptidase subunit beta-like	1..228	0	0	0	0	0	0	0	0	0	0	0	0
Sac_contig_11605	Kumar et al. 2021	zinc finger protein 36, C3H1 type-like 2	1..264	0	0	0	0	1	0.558778	0	0	0	0	0	0
Sac_contig_11606	Kumar et al. 2021	---NA---	1..390	0	0	0	0	0	0	0	0	0	0	0	0
Sac_contig_11608	Kumar et al. 2021	protein phosphatase 1 regulatory subunit 21	1..382	0	0	0	0	0	0	0	0	0	0	0	0
Sac_contig_11609	Kumar et al. 2021	Aldolase	1..1502	27	3.09565	27	2.6444	26	2.55356	2	0.402076	5	0.565817	3	0.646618
Sac_contig_11610	Kumar et al. 2021	Nuclear hormone receptor HR96	1..1394	0	0	0	0	0	0	0	0	0	0	0	0
Sac_contig_11613	Kumar et al. 2021	---NA---	1..352	0	0	0	0	3	1.25725	0	0	0	0	0	0
Sac_contig_11614	Kumar et al. 2021	---NA---	1..240	0	0	0	0	1	0.614656	0	0	0	0	0	0
Sac_contig_11615	Kumar et al. 2021	---NA---	1..241	0	0	0	0	0	0	0	0	0	0	0	0
Sac_contig_11616	Kumar et al. 2021	---NA---	1..331	0	0	0	0	0	0	0	0	0	0	0	0
Sac_contig_11617	Kumar et al. 2021	---NA---	1..386	0	0	0	0	0	0	0	0	0	0	0	0
Sac_contig_11619	Kumar et al. 2021	semaphorin-1A isoform X1	1..404	0	0	0	0	0	0	0	0	0	0	0	0
Sac_contig_1162	Kumar et al. 2021	vacuolar protein sorting-associated protein 35-like	1..3885	154	6.82633	140	5.30115	191	7.25246	12	0.932693	11	0.481257	17	1.41662
Sac_contig_11620	Kumar et al. 2021	hypothetical protein CERSUDRAFT_61118, partial	1..233	0	0	0	0	0	0	0	0	0	0	0	0
Sac_contig_11621	Kumar et al. 2021	ceramide synthase 1	1..414	0	0	0	0	0	0	0	0	0	0	0	0
Sac_contig_11622	Kumar et al. 2021	---NA---	1..237	0	0	0	0	0	0	0	0	0	0	0	0
Sac_contig_11623	Kumar et al. 2021	---NA---	1..200	0	0	0	0	0	0	0	0	0	0	0	0
Sac_contig_11624	Kumar et al. 2021	---NA---	1..265	0	0	0	0	0	0	0	0	0	0	0	0
Sac_contig_11625	Kumar et al. 2021	---NA---	1..445	1	0.386988	6	1.98346	5	1.6575	0	0	0	0	0	0
Sac_contig_11626	Kumar et al. 2021	---NA---	1..752	0	0	0	0	0	0	0	0	0	0	0	0
Sac_contig_11627	Kumar et al. 2021	---NA---	1..448	0	0	0	0	0	0	0	0	0	0	0	0
Sac_contig_11628	Kumar et al. 2021	GTP-binding protein SAR1	1..1151	0	0	0	0	0	0	0	0	0	0	0	0
Sac_contig_1163	Kumar et al. 2021	leucine-rich repeat-containing protein 1	1..5086	452	15.3045	467	13.5075	614	17.8088	48	2.84979	26	0.868906	42	2.67343
Sac_contig_11630	Kumar et al. 2021	---NA---	1..342	0	0	0	0	0	0	0	0	0	0	0	0
Sac_contig_11631	Kumar et al. 2021	---NA---	1..370	0	0	0	0	0	0	0	0	0	0	0	0
Sac_contig_11632	Kumar et al. 2021	putative capsid protein	1..1059	590	95.9431	438	60.8431	657	91.5193	46	13.1163	24	3.85204	44	13.451
Sac_contig_11633	Kumar et al. 2021	---NA---	1..230	4	2.99495	2	1.27919	0	0	0	0	0	0	0	0
Sac_contig_11634	Kumar et al. 2021	F-box-like/WD repeat-containing protein TBL1XR1	1..343	0	0	0	0	0	0	0	0	0	0	0	0
Sac_contig_11636	Kumar et al. 2021	---NA---	1..418	2	0.82397	1	0.351931	9	3.17621	0	0	0	0	0	0
Sac_contig_11637	Kumar et al. 2021	---NA---	1..340	0	0	0	0	1	0.433875	0	0	0	0	0	0
Sac_contig_11638	Kumar et al. 2021	---NA---	1..293	0	0	0	0	0	0	0	0	0	0	0	0
Sac_contig_1164	Kumar et al. 2021	GTPase-activating protein and VPS9 domain-containing protein 1 isoform X15	1..1256	69	9.46056	45	5.27055	103	12.0974	1	0.240413	10	1.35327	0	0
Sac_contig_11640	Kumar et al. 2021	---NA---	1..706	0	0	0	0	0	0	0	0	0	0	0	0
Sac_contig_11642	Kumar et al. 2021	---NA---	1..206	0	0	0	0	2	1.43221	0	0	0	0	0	0
Sac_contig_11643	Kumar et al. 2021	DNA mismatch repair protein Mlh1-like	1..379	0	0	0	0	0	0	0	0	0	0	0	0
Sac_contig_11644	Kumar et al. 2021	---NA---	1..395	0	0	0	0	0	0	0	0	0	0	0	0
Sac_contig_11646	Kumar et al. 2021	---NA---	1..205	0	0	0	0	0	0	0	0	0	0	0	0
Sac_contig_11648	Kumar et al. 2021	---NA---	1..781	0	0	2	0.376714	2	0.377765	0	0	0	0	0	0
Sac_contig_11649	Kumar et al. 2021	peptide methionine sulfoxide reductase-like	1..844	0	0	0	0	0	0	0	0	0	0	0	0
Sac_contig_1165	Kumar et al. 2021	nuclear pore glycoprotein p62	1..3691	906	42.2709	871	34.7142	1252	50.0384	83	6.7902	68	3.13141	135	11.8409
Sac_contig_11650	Kumar et al. 2021	---NA---	1..259	3	1.99471	0	0	0	0	0	0	0	0	0	0
Sac_contig_11651	Kumar et al. 2021	---NA---	1..231	0	0	0	0	1	0.638603	0	0	0	0	0	0
Sac_contig_11652	Kumar et al. 2021	---NA---	1..218	0	0	0	0	0	0	0	0	0	0	0	0
Sac_contig_11653	Kumar et al. 2021	---NA---	1..268	0	0	0	0	0	0	0	0	0	0	0	0
Sac_contig_11654	Kumar et al. 2021	tubulin beta chain	1..292	0	0	0	0	0	0	0	0	0	0	0	0
Sac_contig_11655	Kumar et al. 2021	---NA---	1..228	0	0	0	0	0	0	0	0	0	0	0	0
Sac_contig_11656	Kumar et al. 2021	---NA---	1..200	0	0	0	0	0	0	0	0	0	0	0	0
Sac_contig_11657	Kumar et al. 2021	---NA---	1..311	0	0	0	0	0	0	0	0	0	0	0	0
Sac_contig_11658	Kumar et al. 2021	---NA---	1..258	1	0.667479	1	0.570182	1	0.571773	0	0	1	0.658804	0	0
Sac_contig_11659	Kumar et al. 2021	---NA---	1..345	0	0	0	0	0	0	0	0	0	0	0	0
Sac_contig_1166	Kumar et al. 2021	cyclin-dependent kinase 12-like	1..1238	156	21.7001	135	16.0416	191	22.7591	6	1.46345	13	1.78484	17	4.44554
Sac_contig_11660	Kumar et al. 2021	---NA---	1..220	0	0	0	0	1	0.670533	0	0	0	0	0	0
Sac_contig_11662	Kumar et al. 2021	---NA---	1..329	1	0.523434	2	0.894267	1	0.448381	0	0	0	0	0	0
Sac_contig_11664	Kumar et al. 2021	alpha-aminoadipic semialdehyde dehydrogenase	1..1791	0	0	0	0	0	0	0	0	0	0	0	0
Sac_contig_11665	Kumar et al. 2021	---NA---	1..220	0	0	0	0	0	0	0	0	0	0	0	0
Sac_contig_11667	Kumar et al. 2021	transmembrane protein 68-like	1..316	0	0	0	0	0	0	0	0	0	0	0	0
Sac_contig_11668	Kumar et al. 2021	Ankyrin repeat domain-containing protein 32	1..398	0	0	0	0	0	0	0	0	0	0	0	0
Sac_contig_11669	Kumar et al. 2021	ecotropic viral integration site 5 protein homolog isoform X2	1..742	0	0	0	0	0	0	0	0	0	0	0	0
Sac_contig_1167	Kumar et al. 2021	---NA---	1..299	0	0	0	0	5	2.46685	0	0	0	0	0	0
Sac_contig_11671	Kumar et al. 2021	lissencephaly-1 homolog	1..316	0	0	0	0	0	0	0	0	0	0	0	0
Sac_contig_11672	Kumar et al. 2021	protein DD3-3-like	1..634	0	0	0	0	0	0	0	0	0	0	0	0
Sac_contig_11673	Kumar et al. 2021	---NA---	1..374	0	0	0	0	0	0	0	0	0	0	0	0
Sac_contig_11674	Kumar et al. 2021	---NA---	1..213	0	0	0	0	0	0	0	0	0	0	0	0
Sac_contig_11675	Kumar et al. 2021	E3 ubiquitin-protein ligase UBR5	1..407	0	0	0	0	0	0	0	0	0	0	0	0
Sac_contig_11677	Kumar et al. 2021	synaptosomal-associated protein 25-like isoform X1	1..739	0	0	0	0	0	0	0	0	0	0	0	0
Sac_contig_11678	Kumar et al. 2021	glutathione reductase, mitochondrial-like	1..312	0	0	0	0	0	0	0	0	0	0	0	0
Sac_contig_1168	Kumar et al. 2021	---NA---	1..207	10	8.31931	1	0.710662	8	5.70115	0	0	0	0	3	4.69188
Sac_contig_11681	Kumar et al. 2021	---NA---	1..267	0	0	0	0	0	0	0	0	0	0	0	0
Sac_contig_11682	Kumar et al. 2021	dolichyl-diphosphooligosaccharide--protein glycosyltransferase subunit 1-like	1..519	0	0	0	0	0	0	0	0	0	0	0	0
Sac_contig_11683	Kumar et al. 2021	---NA---	1..272	0	0	0	0	0	0	0	0	0	0	0	0
Sac_contig_11684	Kumar et al. 2021	fibril-forming collagen alpha chain-like	1..1727	0	0	0	0	0	0	0	0	0	0	0	0
Sac_contig_11685	Kumar et al. 2021	---NA---	1..216	0	0	1	0.681051	0	0	0	0	0	0	0	0
Sac_contig_11686	Kumar et al. 2021	ATP-binding cassette sub-family G member 1-like isoform X1	1..493	0	0	0	0	0	0	0	0	0	0	0	0
Sac_contig_11688	Kumar et al. 2021	netrin receptor UNC5C isoform X1	1..356	0	0	0	0	0	0	0	0	0	0	0	0
Sac_contig_11689	Kumar et al. 2021	---NA---	1..272	0	0	1	0.540834	0	0	0	0	0	0	0	0
Sac_contig_1169	Kumar et al. 2021	TBC1 domain family member 12	1..1638	77	8.09533	74	6.64586	148	13.3288	11	2.02781	0	0	15	2.96465
Sac_contig_11690	Kumar et al. 2021	cytochrome c oxidase subunit 6B1-like	1..383	0	0	0	0	0	0	0	0	0	0	0	0
Sac_contig_11691	Kumar et al. 2021	baculoviral IAP repeat-containing protein 7	1..428	0	0	0	0	0	0	0	0	0	0	0	0
Sac_contig_11692	Kumar et al. 2021	---NA---	1..215	0	0	0	0	0	0	0	0	0	0	0	0
Sac_contig_11693	Kumar et al. 2021	trans-1,2-dihydrobenzene-1,2-diol dehydrogenase-like	1..249	0	0	0	0	0	0	0	0	0	0	0	0
Sac_contig_11694	Kumar et al. 2021	kinase D-interacting substrate of 220 kDa isoform X1	1..677	0	0	0	0	0	0	0	0	0	0	0	0
Sac_contig_11695	Kumar et al. 2021	E3 ubiquitin-protein ligase ZNRF2-like	1..299	0	0	0	0	0	0	0	0	0	0	0	0
Sac_contig_11696	Kumar et al. 2021	---NA---	1..1028	0	0	0	0	0	0	0	0	0	0	0	0
Sac_contig_11697	Kumar et al. 2021	---NA---	1..208	0	0	2	1.41449	1	0.709218	0	0	0	0	0	0
Sac_contig_11698	Kumar et al. 2021	ESF1 homolog	1..1068	0	0	0	0	0	0	0	0	0	0	0	0
Sac_contig_11699	Kumar et al. 2021	E3 ubiquitin-protein ligase MIB2-like	1..315	0	0	0	0	0	0	0	0	0	0	0	0
Sac_contig_1170	Kumar et al. 2021	---NA---	1..1408	111	13.5762	124	12.9554	205	21.478	3	0.643379	5	0.603591	2	0.459858
Sac_contig_11700	Kumar et al. 2021	ribosomal protein RPS3	1..363	0	0	0	0	0	0	0	0	0	0	0	0
Sac_contig_11701	Kumar et al. 2021	HSBP1-like protein	1..570	0	0	0	0	0	0	0	0	0	0	0	0
Sac_contig_11703	Kumar et al. 2021	ester hydrolase C11orf54 homolog	1..261	0	0	0	0	0	0	0	0	0	0	0	0
Sac_contig_11704	Kumar et al. 2021	coagulation factor IX	1..299	0	0	0	0	0	0	0	0	0	0	0	0
Sac_contig_11705	Kumar et al. 2021	---NA---	1..519	3	0.995432	4	1.13377	0	0	0	0	0	0	0	0
Sac_contig_11706	Kumar et al. 2021	---NA---	1..252	0	0	0	0	0	0	0	0	0	0	0	0
Sac_contig_11707	Kumar et al. 2021	---NA---	1..216	0	0	0	0	0	0	0	0	0	0	0	0
Sac_contig_11708	Kumar et al. 2021	---NA---	1..615	0	0	4	0.956793	1	0.239866	0	0	0	0	0	0
Sac_contig_11709	Kumar et al. 2021	---NA---	1..202	1	0.852523	1	0.728252	0	0	0	0	0	0	0	0
Sac_contig_1171	Kumar et al. 2021	phosphatidylserine synthase 1	1..2967	429	24.8999	398	19.7333	517	25.7049	52	5.29218	46	2.63521	40	4.36454
Sac_contig_11710	Kumar et al. 2021	---NA---	1..223	0	0	0	0	0	0	0	0	0	0	0	0
Sac_contig_11711	Kumar et al. 2021	---NA---	1..236	0	0	0	0	0	0	0	0	0	0	0	0
Sac_contig_11712	Kumar et al. 2021	N(G),N(G)-dimethylarginine dimethylaminohydrolase 1	1..1285	0	0	0	0	0	0	0	0	0	0	0	0
Sac_contig_11713	Kumar et al. 2021	---NA---	1..347	0	0	0	0	0	0	0	0	0	0	0	0
Sac_contig_11714	Kumar et al. 2021	---NA---	1..331	0	0	0	0	0	0	0	0	0	0	0	0
Sac_contig_11715	Kumar et al. 2021	---NA---	1..521	11	3.6359	3	0.847065	4	1.13257	0	0	0	0	0	0
Sac_contig_11716	Kumar et al. 2021	---NA---	1..219	0	0	0	0	2	1.34719	0	0	0	0	0	0
Sac_contig_11717	Kumar et al. 2021	eukaryotic translation initiation factor 3 subunit K	1..827	0	0	0	0	0	0	0	0	0	0	0	0
Sac_contig_11718	Kumar et al. 2021	---NA---	1..225	0	0	0	0	0	0	0	0	0	0	0	0
Sac_contig_11719	Kumar et al. 2021	---NA---	1..898	0	0	0	0	0	0	0	0	0	0	0	0
Sac_contig_1172	Kumar et al. 2021	protein LSM14 homolog B-like isoform X1	1..1270	127	17.221	114	13.2049	225	26.135	9	2.13987	6	0.803014	0	0
Sac_contig_11720	Kumar et al. 2021	---NA---	1..310	2	1.11103	0	0	7	3.33104	0	0	0	0	2	2.08865
Sac_contig_11721	Kumar et al. 2021	---NA---	1..735	0	0	2	0.400291	1	0.200704	0	0	0	0	0	0
Sac_contig_11722	Kumar et al. 2021	---NA---	1..328	0	0	0	0	0	0	0	0	0	0	0	0
Sac_contig_11723	Kumar et al. 2021	pescadillo homolog	1..1865	0	0	0	0	0	0	0	0	0	0	0	0
Sac_contig_11724	Kumar et al. 2021	putative ammonium transporter 1 isoform X1	1..220	0	0	0	0	0	0	0	0	0	0	0	0
Sac_contig_11725	Kumar et al. 2021	Spermatogenesis-associated protein 13	1..253	0	0	0	0	0	0	0	0	0	0	0	0
Sac_contig_11726	Kumar et al. 2021	---NA---	1..913	0	0	0	0	0	0	0	0	0	0	0	0
Sac_contig_11727	Kumar et al. 2021	---NA---	1..240	0	0	0	0	0	0	0	0	0	0	0	0
Sac_contig_11728	Kumar et al. 2021	cytoplasmic dynein 1 heavy chain 1-like	1..818	2	0.421051	3	0.539512	3	0.541017	0	0	5	1.03894	0	0
Sac_contig_11729	Kumar et al. 2021	cyclin-dependent kinase 12 isoform X3	1..360	3	1.43508	0	0	2	0.819541	0	0	0	0	0	0
Sac_contig_1173	Kumar et al. 2021	60S ribosomal protein L39	1..437	342	134.773	200	67.3258	336	113.423	33	22.8024	38	14.7801	21	15.5573
Sac_contig_11730	Kumar et al. 2021	40S ribosomal protein S15	1..579	16	4.75882	6	1.52442	10	2.5478	0	0	0	0	0	0
Sac_contig_11731	Kumar et al. 2021	ADAM 17-like protease	1..513	0	0	0	0	0	0	0	0	0	0	0	0
Sac_contig_11732	Kumar et al. 2021	---NA---	1..524	0	0	0	0	0	0	0	0	0	0	0	0
Sac_contig_11733	Kumar et al. 2021	spliceosome RNA helicase DDX39B	1..707	0	0	7	1.4565	0	0	0	0	0	0	0	0
Sac_contig_11734	Kumar et al. 2021	hypothetical protein PSTG_16994	1..257	0	0	2	1.1448	0	0	0	0	0	0	0	0
Sac_contig_11735	Kumar et al. 2021	BTB/POZ domain-containing adapter for CUL3-mediated RhoA degradation protein 3	1..550	0	0	0	0	1	0.268213	0	0	1	0.309039	0	0
Sac_contig_11736	Kumar et al. 2021	---NA---	1..220	1	0.782771	0	0	0	0	0	0	0	0	0	0
Sac_contig_11737	Kumar et al. 2021	---NA---	1..280	0	0	0	0	0	0	0	0	0	0	0	0
Sac_contig_11738	Kumar et al. 2021	PREDICTED: uncharacterized protein LOC105322628	1..227	0	0	0	0	0	0	0	0	0	0	0	0
Sac_contig_11739	Kumar et al. 2021	---NA---	1..398	0	0	0	0	0	0	0	0	0	0	0	0
Sac_contig_1174	Kumar et al. 2021	60S ribosomal protein L36	1..491	301	105.57	266	79.6954	427	128.289	43	26.4445	49	16.9625	72	47.4731
Sac_contig_11740	Kumar et al. 2021	---NA---	1..246	0	0	2	1.19599	0	0	0	0	0	0	0	0
Sac_contig_11741	Kumar et al. 2021	---NA---	1..320	0	0	0	0	0	0	0	0	0	0	0	0
Sac_contig_11742	Kumar et al. 2021	zinc finger FYVE domain-containing protein 9-like	1..661	0	0	0	0	0	0	0	0	0	0	0	0
Sac_contig_11743	Kumar et al. 2021	---NA---	1..436	0	0	0	0	0	0	0	0	0	0	0	0
Sac_contig_11744	Kumar et al. 2021	---NA---	1..291	1	0.591786	4	2.02209	9	4.56239	0	0	0	0	0	0
Sac_contig_11745	Kumar et al. 2021	---NA---	1..382	0	0	0	0	0	0	0	0	0	0	0	0
Sac_contig_11746	Kumar et al. 2021	---NA---	1..202	0	0	0	0	0	0	0	0	0	0	0	0
Sac_contig_11747	Kumar et al. 2021	---NA---	1..551	0	0	0	0	0	0	0	0	0	0	0	0
Sac_contig_11748	Kumar et al. 2021	---NA---	1..597	0	0	1	0.24641	0	0	0	0	0	0	0	0
Sac_contig_11749	Kumar et al. 2021	replicase	1..871	0	0	0	0	0	0	0	0	0	0	0	0
Sac_contig_1175	Kumar et al. 2021	---NA---	1..891	0	0	1	0.165103	0	0	0	0	0	0	3	1.09003
Sac_contig_11750	Kumar et al. 2021	eukaryotic translation initiation factor 3 subunit E	1..791	86	18.7232	68	12.6464	88	16.4115	4	1.52698	12	2.57858	7	2.86496
Sac_contig_11751	Kumar et al. 2021	---NA---	1..237	0	0	0	0	0	0	0	0	0	0	0	0
Sac_contig_11752	Kumar et al. 2021	protein tirA-like isoform X1	1..809	0	0	0	0	0	0	0	0	0	0	0	0
Sac_contig_11753	Kumar et al. 2021	---NA---	1..272	0	0	0	0	0	0	0	0	0	0	0	0
Sac_contig_11754	Kumar et al. 2021	---NA---	1..654	0	0	0	0	0	0	0	0	0	0	0	0
Sac_contig_11755	Kumar et al. 2021	dehydrogenase/reductase SDR family member 4-like isoform X1	1..728	0	0	0	0	0	0	0	0	0	0	0	0
Sac_contig_11756	Kumar et al. 2021	THAP domain-containing protein 9	1..846	0	0	0	0	0	0	0	0	0	0	0	0
Sac_contig_11757	Kumar et al. 2021	methylmalonyl-CoA mutase, mitochondrial	1..1054	0	0	0	0	0	0	0	0	0	0	0	0
Sac_contig_11758	Kumar et al. 2021	retinoic acid receptor RXR isoform X6	1..1024	28	4.70886	7	1.00561	19	2.73714	31	9.14135	36	5.97555	23	7.27151
Sac_contig_11759	Kumar et al. 2021	---NA---	1..356	0	0	0	0	1	0.414375	0	0	0	0	0	0
Sac_contig_11760	Kumar et al. 2021	dynactin subunit 1-like	1..291	0	0	0	0	0	0	0	0	0	0	0	0
Sac_contig_11761	Kumar et al. 2021	---NA---	1..841	0	0	9	1.57427	17	2.98192	1	0.359048	10	2.02106	0	0
Sac_contig_11762	Kumar et al. 2021	---NA---	1..310	0	0	0	0	0	0	0	0	0	0	0	0
Sac_contig_11763	Kumar et al. 2021	---NA---	1..533	0	0	0	0	0	0	0	0	0	0	0	0
Sac_contig_11764	Kumar et al. 2021	uncharacterized protein LOC106175175	1..820	0	0	0	0	0	0	0	0	0	0	0	0
Sac_contig_11765	Kumar et al. 2021	---NA---	1..201	0	0	0	0	0	0	0	0	0	0	0	0
Sac_contig_11766	Kumar et al. 2021	collagen alpha-1(XI) chain-like	1..1337	0	0	0	0	0	0	0	0	0	0	0	0
Sac_contig_11767	Kumar et al. 2021	---NA---	1..203	0	0	1	0.724665	1	0.726686	0	0	0	0	0	0
Sac_contig_11768	Kumar et al. 2021	---NA---	1..477	0	0	0	0	0	0	0	0	0	0	0	0
Sac_contig_11769	Kumar et al. 2021	---NA---	1..470	0	0	0	0	12	3.7664	1	0.642467	0	0	0	0
Sac_contig_1177	Kumar et al. 2021	---NA---	1..245	0	0	0	0	0	0	0	0	0	0	0	0
Sac_contig_11770	Kumar et al. 2021	---NA---	1..295	0	0	5	2.49334	5	2.50029	0	0	0	0	1	1.09742
Sac_contig_11771	Kumar et al. 2021	DBH-like monooxygenase protein 1 homolog	1..628	0	0	0	0	0	0	0	0	0	0	0	0
Sac_contig_11772	Kumar et al. 2021	unconventional myosin-XVIIIa-like isoform X1	1..359	0	0	0	0	0	0	0	0	0	0	0	0
Sac_contig_11773	Kumar et al. 2021	pepsin A-like	1..268	0	0	0	0	0	0	0	0	0	0	0	0
Sac_contig_11774	Kumar et al. 2021	DNA-directed RNA polymerase, mitochondrial	1..1545	0	0	0	0	0	0	0	0	0	0	0	0
Sac_contig_11775	Kumar et al. 2021	Cyclic AMP-responsive element-binding protein 3-like protein 2	1..1194	0	0	0	0	0	0	0	0	0	0	0	0
Sac_contig_11776	Kumar et al. 2021	---NA---	1..431	0	0	0	0	0	0	0	0	0	0	0	0
Sac_contig_11777	Kumar et al. 2021	helicase SRCAP-like	1..348	0	0	0	0	0	0	0	0	0	0	0	0
Sac_contig_11778	Kumar et al. 2021	---NA---	1..714	0	0	0	0	0	0	0	0	0	0	0	0
Sac_contig_11779	Kumar et al. 2021	alpha tubulin	1..663	0	0	1	0.221881	1	0.2225	2	0.910888	0	0	2	0.976591
Sac_contig_1178	Kumar et al. 2021	polypyrimidine tract-binding protein homolog 3	1..1929	239	21.3365	205	15.6335	321	24.548	24	3.75688	13	1.14548	29	4.86701
Sac_contig_11780	Kumar et al. 2021	---NA---	1..327	0	0	0	0	0	0	0	0	0	0	0	0
Sac_contig_11781	Kumar et al. 2021	---NA---	1..201	0	0	0	0	0	0	0	0	0	0	0	0
Sac_contig_11783	Kumar et al. 2021	ES1 protein homolog, mitochondrial	1..584	0	0	0	0	0	0	0	0	0	0	0	0
Sac_contig_11784	Kumar et al. 2021	---NA---	1..208	0	0	0	0	0	0	0	0	0	0	0	0
Sac_contig_11785	Kumar et al. 2021	---NA---	1..227	0	0	0	0	0	0	0	0	0	0	0	0
Sac_contig_11786	Kumar et al. 2021	---NA---	1..231	0	0	0	0	0	0	0	0	0	0	0	0
Sac_contig_11787	Kumar et al. 2021	transcription factor AP-1-like	1..358	0	0	0	0	0	0	0	0	0	0	0	0
Sac_contig_11788	Kumar et al. 2021	---NA---	1..202	1	0.852523	0	0	4	2.92114	4	5.97939	0	0	0	0
Sac_contig_11789	Kumar et al. 2021	nucleotide excision repair protein	1..828	0	0	0	0	0	0	0	0	0	0	0	0
Sac_contig_1179	Kumar et al. 2021	fructose-bisphosphate aldolase 3, chloroplastic	1..282	14	8.54942	14	7.30318	22	11.5084	0	0	1	0.602735	2	2.29603
Sac_contig_11790	Kumar et al. 2021	---NA---	1..335	0	0	0	0	0	0	0	0	0	0	0	0
Sac_contig_11791	Kumar et al. 2021	---NA---	1..281	0	0	1	0.523512	0	0	0	0	0	0	0	0
Sac_contig_11792	Kumar et al. 2021	protein Gawky-like	1..431	0	0	0	0	0	0	0	0	0	0	0	0
Sac_contig_11793	Kumar et al. 2021	Multidrug resistance-associated protein 1	1..219	0	0	0	0	0	0	0	0	0	0	0	0
Sac_contig_11794	Kumar et al. 2021	---NA---	1..301	0	0	1	0.488728	0	0	0	0	0	0	0	0
Sac_contig_11795	Kumar et al. 2021	---NA---	1..456	1	0.377653	3	0.967809	4	1.29401	0	0	0	0	0	0
Sac_contig_11796	Kumar et al. 2021	gamma-aminobutyric acid receptor-associated protein-like 2	1..573	0	0	0	0	0	0	0	0	0	0	0	0
Sac_contig_11797	Kumar et al. 2021	---NA---	1..452	0	0	0	0	0	0	0	0	0	0	0	0
Sac_contig_11799	Kumar et al. 2021	---NA---	1..856	0	0	0	0	0	0	0	0	0	0	0	0
Sac_contig_118	Kumar et al. 2021	60 kDa heat shock protein, mitochondrial-like	1..4282	5341	214.8	4553	156.417	6899	237.674	658	46.401	731	29.0166	770	58.2157
Sac_contig_1180	Kumar et al. 2021	predicted protein	1..4450	393	15.2086	463	15.3057	684	22.6746	28	1.89997	42	1.60422	24	1.74601
Sac_contig_11800	Kumar et al. 2021	---NA---	1..300	0	0	0	0	0	0	0	0	0	0	0	0
Sac_contig_11801	Kumar et al. 2021	---NA---	1..224	0	0	0	0	3	1.97568	0	0	0	0	0	0
Sac_contig_11802	Kumar et al. 2021	S-adenosylmethionine decarboxylase proenzyme	1..488	0	0	0	0	0	0	0	0	0	0	0	0
Sac_contig_11803	Kumar et al. 2021	ESF1 homolog	1..1015	0	0	0	0	0	0	0	0	0	0	0	0
Sac_contig_11804	Kumar et al. 2021	---NA---	1..479	0	0	0	0	0	0	0	0	0	0	0	0
Sac_contig_11805	Kumar et al. 2021	N-acetyltransferase 10-like	1..550	0	0	0	0	0	0	0	0	0	0	0	0
Sac_contig_11806	Kumar et al. 2021	WD repeat-containing protein 26 homolog	1..507	0	0	0	0	0	0	0	0	0	0	0	0
Sac_contig_11807	Kumar et al. 2021	tubulin beta-4B chain	1..280	7	4.30524	2	1.05076	2	1.0537	7	7.54898	7	4.24928	2	2.31243
Sac_contig_11808	Kumar et al. 2021	exocyst complex component 2-like	1..515	0	0	0	0	0	0	0	0	0	0	0	0
Sac_contig_11809	Kumar et al. 2021	---NA---	1..256	0	0	0	0	2	1.15248	0	0	0	0	0	0
Sac_contig_1181	Kumar et al. 2021	cyclin-A2	1..1202	403	57.7375	392	47.975	507	62.2224	37	9.29492	33	4.66643	48	12.9281
Sac_contig_11810	Kumar et al. 2021	vacuolar protein sorting-associated protein 28 homolog	1..735	0	0	0	0	0	0	0	0	0	0	0	0
Sac_contig_11811	Kumar et al. 2021	glycine dehydrogenase	1..252	0	0	0	0	0	0	0	0	0	0	0	0
Sac_contig_11812	Kumar et al. 2021	histone H3.1	1..488	0	0	0	0	1	0.30229	5	3.09385	1	0.348302	5	3.31701
Sac_contig_11813	Kumar et al. 2021	---NA---	1..201	0	0	0	0	0	0	0	0	0	0	0	0
Sac_contig_11814	Kumar et al. 2021	inhibitor of nuclear factor kappa-B kinase subunit alpha-like	1..296	0	0	0	0	0	0	0	0	0	0	0	0
Sac_contig_11816	Kumar et al. 2021	metal tolerance protein 9-like	1..654	0	0	0	0	0	0	0	0	0	0	0	0
Sac_contig_11817	Kumar et al. 2021	---NA---	1..208	2	1.65586	0	0	0	0	0	0	0	0	0	0
Sac_contig_11819	Kumar et al. 2021	phosphatidylserine decarboxylase proenzyme, mitochondrial isoform X1	1..1727	0	0	0	0	0	0	0	0	0	0	0	0
Sac_contig_1182	Kumar et al. 2021	synaptosomal-associated protein 23	1..4268	468	18.8833	507	17.475	605	20.911	10	0.707496	29	1.15491	35	2.65485
Sac_contig_11820	Kumar et al. 2021	---NA---	1..297	0	0	0	0	0	0	0	0	0	0	0	0
Sac_contig_11821	Kumar et al. 2021	---NA---	1..513	0	0	0	0	0	0	0	0	0	0	0	0
Sac_contig_11822	Kumar et al. 2021	cell wall-associated hydrolase	1..944	4	0.729702	12	1.87	0	0	13	4.15834	2	0.360109	3	1.02883
Sac_contig_11823	Kumar et al. 2021	ribosomal protein S5	1..537	0	0	0	0	0	0	0	0	0	0	0	0
Sac_contig_11824	Kumar et al. 2021	40S ribosomal protein S5	1..336	0	0	0	0	0	0	0	0	0	0	0	0
Sac_contig_11825	Kumar et al. 2021	---NA---	1..677	0	0	0	0	0	0	0	0	0	0	0	0
Sac_contig_11826	Kumar et al. 2021	---NA---	1..353	0	0	0	0	0	0	0	0	0	0	0	0
Sac_contig_11827	Kumar et al. 2021	---NA---	1..253	0	0	0	0	0	0	0	0	0	0	0	0
Sac_contig_11828	Kumar et al. 2021	---NA---	1..310	0	0	0	0	0	0	0	0	0	0	0	0
Sac_contig_11829	Kumar et al. 2021	monocarboxylate transporter 14-like	1..582	0	0	0	0	0	0	0	0	0	0	0	0
Sac_contig_1183	Kumar et al. 2021	serine/threonine-protein kinase DCLK2-like	1..1628	719	76.0557	774	69.9391	1060	96.0494	19	3.5241	41	4.2806	59	11.7326
Sac_contig_11830	Kumar et al. 2021	tyrosine-protein phosphatase Lar-like isoform X1	1..573	0	0	0	0	0	0	0	0	0	0	0	0
Sac_contig_11831	Kumar et al. 2021	---NA---	1..363	0	0	2	0.810507	0	0	0	0	0	0	0	0
Sac_contig_11832	Kumar et al. 2021	probable histone deacetylase 1-B isoform X2	1..616	0	0	0	0	0	0	0	0	0	0	3	1.57666
Sac_contig_11833	Kumar et al. 2021	---NA---	1..319	0	0	0	0	0	0	0	0	0	0	0	0
Sac_contig_11834	Kumar et al. 2021	cathepsin L	1..247	0	0	0	0	0	0	0	0	0	0	0	0
Sac_contig_11835	Kumar et al. 2021	---NA---	1..261	0	0	1	0.563628	0	0	0	0	0	0	0	0
Sac_contig_11836	Kumar et al. 2021	---NA---	1..475	0	0	0	0	0	0	0	0	0	0	0	0
Sac_contig_11837	Kumar et al. 2021	HEAT repeat-containing protein 5B-like isoform X4	1..598	0	0	0	0	0	0	0	0	0	0	0	0
Sac_contig_11838	Kumar et al. 2021	116 kDa U5 small nuclear ribonucleoprotein component-like	1..476	0	0	0	0	0	0	0	0	0	0	0	0
Sac_contig_1184	Kumar et al. 2021	vesicle transport protein GOT1B-like	1..1960	103	9.04979	129	9.68204	226	17.0097	11	1.69467	13	1.12736	12	1.98208
Sac_contig_11840	Kumar et al. 2021	---NA---	1..234	0	0	0	0	0	0	0	0	0	0	0	0
Sac_contig_11841	Kumar et al. 2021	---NA---	1..546	0	0	0	0	0	0	0	0	0	0	0	0
Sac_contig_11842	Kumar et al. 2021	40S ribosomal protein S4	1..344	0	0	0	0	0	0	0	0	0	0	0	0
Sac_contig_11843	Kumar et al. 2021	---NA---	1..213	0	0	0	0	2	1.38514	0	0	0	0	0	0
Sac_contig_11844	Kumar et al. 2021	---NA---	1..496	0	0	0	0	0	0	0	0	0	0	0	0
Sac_contig_11845	Kumar et al. 2021	CDP-diacylglycerol--inositol 3-phosphatidyltransferase	1..396	0	0	0	0	0	0	0	0	0	0	0	0
Sac_contig_11846	Kumar et al. 2021	transmembrane 9 superfamily member 2-like	1..724	0	0	0	0	0	0	23	9.59263	28	6.57348	25	11.1789
Sac_contig_11847	Kumar et al. 2021	B-cell receptor-associated protein 31	1..467	0	0	0	0	0	0	0	0	0	0	0	0
Sac_contig_11848	Kumar et al. 2021	ER membrane protein complex subunit 3-like	1..873	0	0	0	0	0	0	0	0	0	0	0	0
Sac_contig_11849	Kumar et al. 2021	fibril-forming collagen alpha chain-like	1..994	0	0	0	0	0	0	0	0	0	0	0	0
Sac_contig_1185	Kumar et al. 2021	---NA---	1..293	0	0	0	0	2	1.00694	0	0	0	0	0	0
Sac_contig_11850	Kumar et al. 2021	protein spinster homolog 1 isoform X2	1..448	0	0	0	0	0	0	0	0	0	0	0	0
Sac_contig_11851	Kumar et al. 2021	---NA---	1..229	0	0	0	0	0	0	0	0	0	0	0	0
Sac_contig_11853	Kumar et al. 2021	---NA---	1..338	0	0	0	0	0	0	0	0	0	0	0	0
Sac_contig_11854	Kumar et al. 2021	COP9 signalosome complex subunit 2	1..326	0	0	0	0	0	0	0	0	0	0	0	0
Sac_contig_11856	Kumar et al. 2021	secreted frizzled-related protein 1-like isoform X1	1..372	0	0	0	0	0	0	0	0	0	0	0	0
Sac_contig_11857	Kumar et al. 2021	---NA---	1..446	0	0	0	0	0	0	0	0	0	0	0	0
Sac_contig_11858	Kumar et al. 2021	---NA---	1..218	0	0	0	0	0	0	0	0	0	0	0	0
Sac_contig_11859	Kumar et al. 2021	tax1-binding protein 1 homolog isoform X2	1..1349	0	0	0	0	0	0	0	0	0	0	0	0
Sac_contig_11860	Kumar et al. 2021	---NA---	1..262	0	0	0	0	0	0	0	0	0	0	0	0
Sac_contig_11861	Kumar et al. 2021	CD63 antigen	1..316	0	0	0	0	0	0	0	0	0	0	0	0
Sac_contig_11862	Kumar et al. 2021	---NA---	1..266	1	0.647405	0	0	1	0.554576	0	0	0	0	0	0
Sac_contig_11863	Kumar et al. 2021	---NA---	1..262	0	0	0	0	0	0	0	0	0	0	0	0
Sac_contig_11864	Kumar et al. 2021	probable small nuclear ribonucleoprotein Sm D2	1..451	0	0	0	0	0	0	0	0	0	0	0	0
Sac_contig_11865	Kumar et al. 2021	---NA---	1..234	0	0	0	0	0	0	0	0	0	0	0	0
Sac_contig_11866	Kumar et al. 2021	---NA---	1..680	1	0.25325	0	0	1	0.216937	0	0	0	0	0	0
Sac_contig_11867	Kumar et al. 2021	---NA---	1..527	0	0	0	0	0	0	0	0	0	0	0	0
Sac_contig_11868	Kumar et al. 2021	---NA---	1..232	2	1.48457	2	1.26816	1	0.635851	0	0	0	0	0	0
Sac_contig_11869	Kumar et al. 2021	---NA---	1..399	0	0	0	0	0	0	0	0	0	0	0	0
Sac_contig_1187	Kumar et al. 2021	cyclin-dependent kinase 1	1..1968	288	25.2014	208	15.5479	356	26.685	11	1.68778	49	4.23201	29	4.77056
Sac_contig_11870	Kumar et al. 2021	protein RRP5 homolog isoform X1	1..324	0	0	0	0	0	0	0	0	0	0	0	0
Sac_contig_11871	Kumar et al. 2021	---NA---	1..341	0	0	0	0	0	0	0	0	0	0	0	0
Sac_contig_11872	Kumar et al. 2021	eukaryotic translation initiation factor 4E	1..1244	0	0	0	0	0	0	0	0	0	0	0	0
Sac_contig_11873	Kumar et al. 2021	TGF-beta receptor type-1 isoform X5	1..270	0	0	0	0	0	0	0	0	0	0	0	0
Sac_contig_11874	Kumar et al. 2021	senescence-associated protein, putative	1..379	344	156.306	460	178.547	400	155.691	542	431.826	924	414.389	443	378.409
Sac_contig_11875	Kumar et al. 2021	---NA---	1..570	0	0	0	0	0	0	0	0	0	0	0	0
Sac_contig_11876	Kumar et al. 2021	---NA---	1..268	0	0	0	0	0	0	0	0	0	0	0	0
Sac_contig_11878	Kumar et al. 2021	E3 ubiquitin-protein ligase RNF38	1..1482	0	0	0	0	0	0	0	0	0	0	0	0
Sac_contig_11879	Kumar et al. 2021	---NA---	1..419	0	0	1	0.351091	5	1.76035	0	0	0	0	0	0
Sac_contig_1188	Kumar et al. 2021	exosome complex component RRP43-like	1..5043	294	10.0396	278	8.10941	387	11.3205	12	0.718523	22	0.741497	23	1.47651
Sac_contig_11880	Kumar et al. 2021	---NA---	1..232	0	0	0	0	0	0	0	0	0	0	0	0
Sac_contig_11881	Kumar et al. 2021	---NA---	1..250	0	0	0	0	0	0	0	0	0	0	0	0
Sac_contig_11882	Kumar et al. 2021	meiotically up-regulated gene 158 protein-like	1..457	0	0	0	0	0	0	0	0	0	0	0	0
Sac_contig_11883	Kumar et al. 2021	---NA---	1..244	0	0	0	0	2	1.20916	0	0	2	1.39321	0	0
Sac_contig_11884	Kumar et al. 2021	---NA---	1..233	0	0	0	0	0	0	0	0	0	0	0	0
Sac_contig_11885	Kumar et al. 2021	septin-7-like isoform X8	1..907	13	2.46828	16	2.59505	15	2.43965	35	11.6522	26	4.87239	6	2.14161
Sac_contig_11886	Kumar et al. 2021	---NA---	1..693	7	1.73949	7	1.48593	12	2.55441	0	0	0	0	0	0
Sac_contig_11888	Kumar et al. 2021	---NA---	1..317	0	0	0	0	0	0	0	0	0	0	0	0
Sac_contig_11889	Kumar et al. 2021	---NA---	1..202	0	0	0	0	0	0	0	0	0	0	0	0
Sac_contig_1189	Kumar et al. 2021	Cysteine-rich protein 2-binding protein	1..1892	61	5.55221	66	5.13164	94	7.32909	5	0.79799	4	0.359347	7	1.19777
Sac_contig_11890	Kumar et al. 2021	---NA---	1..238	0	0	0	0	1	0.619821	0	0	0	0	0	0
Sac_contig_11891	Kumar et al. 2021	---NA---	1..229	0	0	0	0	0	0	0	0	0	0	0	0
Sac_contig_11892	Kumar et al. 2021	dynamin-like 120 kDa protein, mitochondrial isoform X2	1..301	0	0	0	0	0	0	0	0	0	0	0	0
Sac_contig_11893	Kumar et al. 2021	histone deacetylase complex subunit SAP18-like	1..571	0	0	0	0	0	0	0	0	0	0	0	0
Sac_contig_11894	Kumar et al. 2021	vacuolar protein sorting-associated protein 45-like	1..441	0	0	0	0	0	0	0	0	0	0	0	0
Sac_contig_11895	Kumar et al. 2021	E3 UFM1-protein ligase 1	1..949	0	0	0	0	0	0	0	0	0	0	0	0
Sac_contig_11896	Kumar et al. 2021	---NA---	1..202	0	0	0	0	0	0	0	0	0	0	0	0
Sac_contig_11897	Kumar et al. 2021	---NA---	1..200	0	0	1	0.735535	0	0	0	0	0	0	0	0
Sac_contig_11898	Kumar et al. 2021	---NA---	1..430	0	0	0	0	0	0	0	0	0	0	0	0
Sac_contig_11899	Kumar et al. 2021	sodium/calcium exchanger 1	1..459	0	0	0	0	0	0	0	0	0	0	0	0
Sac_contig_119	Kumar et al. 2021	---NA---	1..237	0	0	0	0	0	0	0	0	0	0	0	0
Sac_contig_1190	Kumar et al. 2021	delta-1-pyrroline-5-carboxylate dehydrogenase, mitochondrial	1..2486	207	14.3393	258	15.2669	340	20.1753	21	2.55074	20	1.36743	22	2.86496
Sac_contig_11900	Kumar et al. 2021	---NA---	1..273	0	0	0	0	0	0	0	0	0	0	0	0
Sac_contig_11901	Kumar et al. 2021	---NA---	1..205	7	5.88033	9	6.45836	11	7.91556	8	11.7838	10	8.29128	2	3.15844
Sac_contig_11902	Kumar et al. 2021	carbonic anhydrase 3	1..256	0	0	0	0	0	0	0	0	0	0	0	0
Sac_contig_11904	Kumar et al. 2021	---NA---	1..289	0	0	0	0	0	0	0	0	0	0	0	0
Sac_contig_11905	Kumar et al. 2021	nucleolar protein 16-like	1..491	0	0	0	0	0	0	0	0	0	0	0	0
Sac_contig_11906	Kumar et al. 2021	small glutamine-rich tetratricopeptide repeat-containing protein beta isoform X1	1..865	0	0	0	0	0	0	0	0	0	0	0	0
Sac_contig_11909	Kumar et al. 2021	serine palmitoyltransferase 2	1..1029	0	0	0	0	0	0	0	0	0	0	0	0
Sac_contig_1191	Kumar et al. 2021	---NA---	1..320	0	0	0	0	3	1.38298	0	0	0	0	0	0
Sac_contig_11910	Kumar et al. 2021	Dentin matrix protein 4	1..437	0	0	0	0	0	0	0	0	0	0	0	0
Sac_contig_11911	Kumar et al. 2021	zinc finger FYVE domain-containing protein 21 isoform X2	1..412	0	0	0	0	0	0	0	0	0	0	0	0
Sac_contig_11913	Kumar et al. 2021	---NA---	1..334	0	0	0	0	0	0	0	0	0	0	0	0
Sac_contig_11914	Kumar et al. 2021	---NA---	1..230	0	0	0	0	2	1.28276	0	0	0	0	0	0
Sac_contig_11915	Kumar et al. 2021	---NA---	1..294	0	0	0	0	1	0.50176	0	0	0	0	0	0
Sac_contig_11916	Kumar et al. 2021	---NA---	1..247	41	28.5854	30	17.8672	36	21.5005	0	0	0	0	0	0
Sac_contig_11917	Kumar et al. 2021	---NA---	1..239	0	0	0	0	0	0	0	0	0	0	0	0
Sac_contig_11918	Kumar et al. 2021	UPF0160 protein MYG1, mitochondrial	1..1152	0	0	0	0	0	0	0	0	0	0	0	0
Sac_contig_11919	Kumar et al. 2021	INO80 complex subunit B-like isoform X2	1..434	0	0	0	0	0	0	0	0	0	0	0	0
Sac_contig_1192	Kumar et al. 2021	NFU1 iron-sulfur cluster scaffold homolog, mitochondrial	1..3719	235	10.8818	307	12.1435	352	13.9624	42	3.41014	32	1.46251	43	3.74316
Sac_contig_11920	Kumar et al. 2021	lysine-specific demethylase 5A-like	1..809	0	0	0	0	0	0	0	0	0	0	0	0
Sac_contig_11921	Kumar et al. 2021	nuclear pore complex protein Nup93-like	1..499	0	0	0	0	0	0	0	0	0	0	0	0
Sac_contig_11922	Kumar et al. 2021	---NA---	1..340	0	0	0	0	2	0.867749	0	0	0	0	0	0
Sac_contig_11923	Kumar et al. 2021	basement membrane-specific heparan sulfate proteoglycan core protein-like	1..303	0	0	0	0	0	0	0	0	0	0	0	0
Sac_contig_11924	Kumar et al. 2021	insulin-like growth factor-binding protein-related protein 1	1..1016	0	0	0	0	0	0	0	0	0	0	0	0
Sac_contig_11925	Kumar et al. 2021	calcium homeostasis endoplasmic reticulum protein-like	1..366	0	0	0	0	0	0	0	0	0	0	0	0
Sac_contig_11926	Kumar et al. 2021	ADP-ribosylation factor GTPase-activating protein 2-like isoform X2	1..1685	0	0	0	0	0	0	0	0	0	0	0	0
Sac_contig_11927	Kumar et al. 2021	mitochondrial import receptor subunit TOM70	1..263	0	0	0	0	0	0	0	0	0	0	0	0
Sac_contig_11928	Kumar et al. 2021	Kinesin-like protein KIF21B	1..271	0	0	0	0	0	0	0	0	0	0	0	0
Sac_contig_11929	Kumar et al. 2021	Histone H3.3	1..602	0	0	0	0	0	0	0	0	0	0	0	0
Sac_contig_1193	Kumar et al. 2021	Nuclear cap-binding protein subunit 1	1..5571	1204	37.2178	1245	32.8753	1894	50.1522	112	6.07062	105	3.20355	115	6.68284
Sac_contig_11930	Kumar et al. 2021	Tumor necrosis factor ligand superfamily member 11	1..458	0	0	0	0	0	0	0	0	0	0	0	0
Sac_contig_11931	Kumar et al. 2021	---NA---	1..332	0	0	0	0	0	0	0	0	0	0	0	0
Sac_contig_11932	Kumar et al. 2021	---NA---	1..200	3	2.58314	0	0	0	0	0	0	0	0	0	0
Sac_contig_11933	Kumar et al. 2021	DNA damage-binding protein 1	1..489	0	0	0	0	0	0	0	0	0	0	0	0
Sac_contig_11934	Kumar et al. 2021	---NA---	1..497	0	0	0	0	0	0	0	0	0	0	0	0
Sac_contig_11935	Kumar et al. 2021	cytosolic 10-formyltetrahydrofolate dehydrogenase-like isoform X2	1..593	0	0	0	0	0	0	0	0	0	0	0	0
Sac_contig_11936	Kumar et al. 2021	cathepsin L	1..233	0	0	0	0	0	0	0	0	0	0	0	0
Sac_contig_11938	Kumar et al. 2021	---NA---	1..220	0	0	0	0	0	0	0	0	0	0	0	0
Sac_contig_11939	Kumar et al. 2021	hypothetical protein AN488_20970, partial	1..283	0	0	0	0	0	0	0	0	0	0	0	0
Sac_contig_1194	Kumar et al. 2021	CCAAT/enhancer-binding protein zeta	1..6251	857	23.6096	924	21.7448	1301	30.7023	73	3.52632	78	2.1209	132	6.8363
Sac_contig_11940	Kumar et al. 2021	---NA---	1..1870	0	0	0	0	0	0	0	0	0	0	0	0
Sac_contig_11941	Kumar et al. 2021	hemagglutinin	1..296	0	0	0	0	0	0	0	0	0	0	0	0
Sac_contig_11942	Kumar et al. 2021	SH3 domain and BAR domain and Arfaptin homology (AH) domain/BAR domain-containing protein	1..225	0	0	0	0	0	0	0	0	0	0	0	0
Sac_contig_11943	Kumar et al. 2021	---NA---	1..218	0	0	0	0	0	0	0	0	0	0	0	0
Sac_contig_11944	Kumar et al. 2021	---NA---	1..206	0	0	0	0	0	0	0	0	0	0	0	0
Sac_contig_11945	Kumar et al. 2021	---NA---	1..381	0	0	0	0	0	0	0	0	0	0	0	0
Sac_contig_11946	Kumar et al. 2021	---NA---	1..660	2	0.521847	4	0.891557	2	0.447022	0	0	0	0	0	0
Sac_contig_11947	Kumar et al. 2021	---NA---	1..753	0	0	0	0	7	1.37134	0	0	0	0	0	0
Sac_contig_11948	Kumar et al. 2021	---NA---	1..335	0	0	0	0	0	0	0	0	0	0	0	0
Sac_contig_11949	Kumar et al. 2021	---NA---	1..280	0	0	1	0.525382	0	0	0	0	0	0	0	0
Sac_contig_1195	Kumar et al. 2021	---NA---	1..320	1	0.538155	0	0	2	0.921983	0	0	0	0	0	0
Sac_contig_11950	Kumar et al. 2021	---NA---	1..255	0	0	0	0	2	1.157	0	0	0	0	0	0
Sac_contig_11951	Kumar et al. 2021	WD repeat-containing protein 3	1..1205	0	0	0	0	0	0	0	0	0	0	0	0
Sac_contig_11952	Kumar et al. 2021	---NA---	1..214	0	0	0	0	1	0.689333	0	0	0	0	0	0
Sac_contig_11953	Kumar et al. 2021	---NA---	1..294	0	0	0	0	0	0	0	0	0	0	0	0
Sac_contig_11954	Kumar et al. 2021	---NA---	1..272	0	0	4	2.16334	0	0	0	0	0	0	4	4.76088
Sac_contig_11955	Kumar et al. 2021	---NA---	1..378	0	0	0	0	0	0	0	0	0	0	0	0
Sac_contig_11956	Kumar et al. 2021	---NA---	1..264	0	0	0	0	0	0	0	0	0	0	0	0
Sac_contig_11957	Kumar et al. 2021	---NA---	1..221	0	0	0	0	0	0	0	0	0	0	0	0
Sac_contig_11958	Kumar et al. 2021	E3 ubiquitin-protein ligase HECTD1-like isoform X2	1..566	0	0	0	0	0	0	0	0	0	0	0	0
Sac_contig_11959	Kumar et al. 2021	---NA---	1..301	0	0	0	0	3	1.47027	0	0	0	0	0	0
Sac_contig_1196	Kumar et al. 2021	bis(5'-adenosyl)-triphosphatase ENPP4	1..2558	222	14.9455	159	9.14387	215	12.3988	5	0.590225	9	0.598023	35	4.42959
Sac_contig_11960	Kumar et al. 2021	---NA---	1..528	0	0	0	0	0	0	0	0	0	0	0	0
Sac_contig_11961	Kumar et al. 2021	---NA---	1..239	0	0	0	0	0	0	0	0	0	0	0	0
Sac_contig_11962	Kumar et al. 2021	---NA---	1..234	0	0	2	1.25732	0	0	0	0	0	0	0	0
Sac_contig_11963	Kumar et al. 2021	GTP-binding nuclear protein Ran	1..450	0	0	0	0	0	0	0	0	0	0	0	0
Sac_contig_11964	Kumar et al. 2021	baculoviral IAP repeat-containing protein 7-like	1..547	0	0	0	0	0	0	0	0	0	0	0	0
Sac_contig_11965	Kumar et al. 2021	---NA---	1..475	0	0	0	0	0	0	0	0	0	0	0	0
Sac_contig_11966	Kumar et al. 2021	histone-arginine methyltransferase CARMER-like	1..299	0	0	1	0.491997	0	0	0	0	0	0	0	0
Sac_contig_11967	Kumar et al. 2021	---NA---	1..281	0	0	0	0	0	0	0	0	0	0	0	0
Sac_contig_11968	Kumar et al. 2021	---NA---	1..272	0	0	0	0	0	0	0	0	0	0	0	0
Sac_contig_11969	Kumar et al. 2021	AP-3 complex subunit delta-1-like	1..279	0	0	0	0	0	0	0	0	0	0	0	0
Sac_contig_1197	Kumar et al. 2021	ribonuclease Z, mitochondrial	1..2420	120	8.53932	128	7.78087	152	9.26555	4	0.499106	10	0.702361	11	1.47155
Sac_contig_11970	Kumar et al. 2021	---NA---	1..335	0	0	0	0	0	0	0	0	0	0	0	0
Sac_contig_11971	Kumar et al. 2021	cell division cycle 5-like protein	1..371	0	0	0	0	0	0	0	0	0	0	0	0
Sac_contig_11972	Kumar et al. 2021	Replication protein A 70 kDa DNA-binding subunit	1..343	0	0	0	0	0	0	0	0	0	0	0	0
Sac_contig_11973	Kumar et al. 2021	aldose reductase-like	1..1119	0	0	0	0	0	0	0	0	0	0	0	0
Sac_contig_11974	Kumar et al. 2021	---NA---	1..576	0	0	0	0	0	0	0	0	0	0	0	0
Sac_contig_11975	Kumar et al. 2021	exosome complex component RRP42	1..525	0	0	0	0	0	0	0	0	0	0	0	0
Sac_contig_11976	Kumar et al. 2021	---NA---	1..673	4	1.02353	0	0	2	0.438387	0	0	0	0	0	0
Sac_contig_11977	Kumar et al. 2021	monocarboxylate transporter 12 isoform X1	1..254	0	0	0	0	0	0	0	0	0	0	0	0
Sac_contig_11978	Kumar et al. 2021	NADH dehydrogenase [ubiquinone] 1 beta subcomplex subunit 3	1..514	0	0	0	0	0	0	0	0	0	0	0	0
Sac_contig_11979	Kumar et al. 2021	UPF0472 protein C16orf72 homolog	1..479	0	0	0	0	0	0	0	0	0	0	0	0
Sac_contig_1198	Kumar et al. 2021	protein disulfide-isomerase domain protein	1..1936	1690	150.328	1483	112.686	2041	155.518	110	17.1568	108	9.48187	129	21.5715
Sac_contig_11980	Kumar et al. 2021	secreted protein	1..576	0	0	0	0	0	0	0	0	0	0	0	0
Sac_contig_11981	Kumar et al. 2021	nucleoporin Nup37	1..292	0	0	0	0	0	0	0	0	0	0	0	0
Sac_contig_11982	Kumar et al. 2021	dnaJ homolog subfamily C member 13-like isoform X1	1..262	0	0	0	0	0	0	0	0	0	0	0	0
Sac_contig_11984	Kumar et al. 2021	---NA---	1..340	0	0	0	0	1	0.433875	0	0	0	0	0	0
Sac_contig_11985	Kumar et al. 2021	actin-related protein 2/3 complex subunit 4	1..414	9	3.74369	1	0.355331	2	0.712644	0	0	4	1.64224	1	0.781981
Sac_contig_11986	Kumar et al. 2021	---NA---	1..422	0	0	0	0	0	0	0	0	0	0	0	0
Sac_contig_11987	Kumar et al. 2021	septum formation inhibitor Maf	1..269	0	0	0	0	0	0	0	0	0	0	0	0
Sac_contig_11988	Kumar et al. 2021	---NA---	1..222	0	0	0	0	0	0	0	0	0	0	0	0
Sac_contig_11989	Kumar et al. 2021	putative RNA-directed DNA polymerase from transposon BS	1..944	0	0	0	0	0	0	0	0	0	0	0	0
Sac_contig_1199	Kumar et al. 2021	trafficking protein particle complex subunit 6B isoform X2	1..432	11	4.38497	17	5.78893	40	13.659	2	1.39796	2	0.786904	3	2.24819
[truncated: 29,465 more rows]
