# Supplementary material for: Differentially expressed transcripts of Tetracapsuloides bryosalmonae (Cnidaria) between carrier and dead-end hosts involved in key biological processes: novel insights from a coupled approach of FACS and RNA sequencing
Source: Vet Res. 2023 Jun 26;54:51. doi: 10.1186/s13567-023-01185-7 (PMC10291810; doi:10.1186/s13567-023-01185-7)
Supplement: Supplementary file 4 — Additional file 4. List of differentially expressed transcripts of T. bryosalmonae. [file 13567_2023_1185_MOESM4_ESM.xlsx]

## Sheet: DETs BT vs RT
Differentially expressed transcripts: Brown trout vs. Rainbow trout (Fold change > 2 or < -2, FDR p-value < 0.01)
Name	Description	Region	BT vs. RT - Max group means	BT vs. RT - Fold change	BT vs. RT - Log fold change	BT vs. RT - P-value	BT vs. RT - FDR p-value
Sac_contig_490	predicted protein	1..2109	238.689	3902.42	11.9302	8.67646e-06	0.000141532
Sac_contig_1397	mucin-like protein	1..4794	93.0205	3444.2	11.75	1.18177e-05	0.00018712
Sac_contig_228	---NA---	1..1382	197.013	2076.32	11.0198	3.9463e-05	0.000548274
Sac_contig_6512	leukocyte surface antigen CD53-like	1..1235	102.436	971.978	9.92478	0.000211525	0.00242718
contig_234		1..4475	23.4074	822.641	9.68412	0.000303687	0.00330096
contig_991		1..2014	44.7944	700.907	9.45308	0.000422032	0.00438952
contig_2281		1..2956	28.6801	653.628	9.35233	0.000486179	0.0049656
Sac_contig_6452	60S ribosomal protein L4	1..1318	58.7387	596.252	9.21978	0.000591166	0.00588766
Sac_contig_1850	---NA---	1..3643	20.976	589.467	9.20327	0.000597954	0.00593608
Sac_contig_3473	transcription factor collier isoform X4	1..2334	31.5967	576.798	9.17192	0.000627589	0.00618694
Sac_contig_796	---NA---	1..678	108.587	568.934	9.15212	0.00064282	0.0063021
Sac_contig_10623	---NA---	1..244	275.573	517.824	9.01632	0.000775067	0.00742767
Sac_contig_721	probable G-protein coupled receptor 133	1..7993	111.673	470.405	8.87776	2.84485e-34	2.9589e-32
contig_25		1..4535	105.789	470.211	8.87716	8.25751e-20	4.6116e-18
Sac_contig_2993	---NA---	1..790	75.0499	458.016	8.83925	0.000981579	0.00914393
Sac_contig_4941	arginase [	1..545	106.124	443.916	8.79414	0.00104922	0.00967073
contig_227		1..2906	449.327	403.243	8.6555	6.1295e-51	1.31114e-48
Sac_contig_2994	---NA---	1..886	260.573	399.534	8.64217	1.38761e-11	4.59981e-10
contig_393		1..6220	24.8282	268.768	8.07022	2.7953e-10	8.2527e-09
Sac_contig_199	gamma-glutamyltranspeptidase 1-like	1..2408	51.4042	215.642	7.75249	1.30687e-09	3.64927e-08
DN3593_c0_g1_i1		1..567	629.587	188.902	7.5615	2.6299e-25	1.76421e-23
Sac_contig_3292	---NA---	1..946	109.861	181.001	7.49986	4.64487e-09	1.22748e-07
Sac_contig_6085	---NA---	1..1828	56.4858	180.866	7.49878	4.84625e-09	1.27475e-07
Sac_contig_112	---NA---	1..5079	94.8126	172.288	7.42868	3.22595e-34	3.32478e-32
Sac_contig_3588	hypothetical protein BSL78_13120	1..599	277.029	163.062	7.34928	3.06074e-14	1.22182e-12
Sac_contig_430	---NA---	1..1354	119.005	109.362	6.77297	6.88616e-17	3.32206e-15
contig_474		1..1842	82.1495	104.206	6.70329	1.31704e-16	6.22134e-15
contig_2302		1..2579	58.66	103.944	6.69966	1.2791e-16	6.06742e-15
Sac_contig_845	---NA---	1..2461	23.1592	98.5686	6.62306	2.66992e-07	5.55392e-06
Sac_contig_66	hypothetical protein RF11_07124	1..6833	53.6432	89.0891	6.47718	2.93969e-36	3.43579e-34
Sac_contig_1960	EGF-like domain-containing protein	1..3873	32.8607	87.5039	6.45128	1.5833e-15	7.06689e-14
Sac_contig_998	POU domain, class 4, transcription factor 1	1..1740	25.3677	80.1061	6.32384	1.43788e-06	2.69189e-05
contig_2286		1..1860	59.5871	76.1424	6.25063	1.5015e-14	6.23534e-13
Sac_contig_2030	otoferlin isoform X3	1..2270	48.2796	76.0618	6.2491	1.63717e-14	6.70058e-13
contig_1608		1..2508	17.2174	74.8753	6.22642	1.32372e-06	2.49286e-05
Sac_contig_107	cysteine dioxygenase type 1	1..982	38.6336	65.4499	6.03232	3.15511e-06	5.59773e-05
contig_1147		1..3566	51.3468	65.0262	6.02295	7.18354e-24	4.68045e-22
contig_9		1..4621	14.412	63.4638	5.98786	1.16506e-09	3.26938e-08
contig_26660		1..680	51.6202	61.5061	5.94266	4.74598e-06	8.15229e-05
Sac_contig_28	E3 ubiquitin-protein ligase HRD1	1..4770	528.043	60.054	5.90819	2.08862e-114	1.57858e-111
Sac_contig_4613	---NA---	1..633	129.615	55.835	5.8031	1.3809e-12	4.93857e-11
Sac_contig_1395	cytoplasmic polyadenylation element binding	1..421	69.5765	51.1693	5.67721	1.24991e-05	0.000196536
contig_1549		1..3765	13.2856	48.4351	5.59798	1.00541e-08	2.56143e-07
Sac_contig_1093	voltage-dependent N-type calcium channel subunit alpha-1B-like isoform X1	1..4194	10.7926	45.1158	5.49556	2.36214e-08	5.74669e-07
contig_447		1..2089	183.358	44.9086	5.48892	1.10793e-44	1.90313e-42
contig_2973		1..1105	37.3589	40.5227	5.34066	5.63718e-08	1.29896e-06
Sac_contig_1076	sestrin-2 isoform X2	1..1225	18.9361	40.1145	5.32605	4.98255e-05	0.000672467
Sac_contig_805	extracellular signal-regulated kinase 2-like	1..2296	25.0135	39.1942	5.29257	1.1567e-10	3.5063e-09
contig_726		1..910	120.014	39.158	5.29123	8.30306e-19	4.39868e-17
Sac_contig_32	calcium-regulated heat stable protein 1-like	1..3530	29.3734	36.8501	5.2036	4.19478e-18	2.14217e-16
contig_17156		1..570	179.704	36.413	5.18638	9.54901e-18	4.76904e-16
Sac_contig_61	predicted protein	1..6566	18.0696	36.2887	5.18145	1.25157e-20	7.20254e-19
Sac_contig_3620	afadin isoform X5	1..3188	11.4051	35.7454	5.15968	1.58176e-07	3.39467e-06
Sac_contig_433	Lethal(2) giant larvae protein-like 1	1..6176	28.5079	34.9878	5.12878	8.73781e-30	7.44816e-28
Sac_contig_5881	---NA---	1..1043	18.5627	34.6341	5.11412	9.89622e-05	0.00124383
contig_3974		1..804	41.6177	32.9141	5.04063	3.28845e-07	6.66926e-06
Sac_contig_5677	CEH36A	1..1702	28.5066	32.8713	5.03876	8.58208e-10	2.46317e-08
Sac_contig_1797	Neural cell adhesion molecule 2	1..3698	59.8193	32.63	5.02813	1.85596e-36	2.19177e-34
Sac_contig_2379	---NA---	1..1365	13.4266	31.6699	4.98504	0.000133782	0.00161349
contig_288		1..4572	3.62499	29.6293	4.88895	0.000203001	0.00234839
Sac_contig_1947	---NA---	1..1768	9.3829	29.0051	4.85824	0.000210971	0.00242328
Sac_contig_3359	---NA---	1..1341	12.3225	28.6117	4.83853	0.000223553	0.00254972
Sac_contig_1259	glutamate--cysteine ligase catalytic subunit isoform X1	1..2564	88.796	27.9882	4.80675	1.80358e-38	2.40555e-36
Sac_contig_3112	---NA---	1..1150	13.6521	27.2655	4.769	0.000268964	0.00297487
Sac_contig_771	---NA---	1..4220	9.49007	27.2634	4.76889	9.81137e-09	2.51655e-07
contig_785		1..5068	14.6061	26.355	4.72	9.62949e-15	4.05835e-13
contig_3947		1..1706	8.93272	26.3532	4.71991	0.000344239	0.00369918
Sac_contig_724	zinc finger protein 36, C3H1 type-like 1	1..1384	11.0345	26.2368	4.71352	0.000322891	0.0034863
contig_519		1..8818	4.27786	25.6872	4.68298	1.79199e-08	4.42639e-07
contig_745		1..3179	11.754	25.6229	4.67936	2.64589e-08	6.38223e-07
Sac_contig_2248	---NA---	1..351	41.5647	25.1122	4.65031	0.000413141	0.00431685
Sac_contig_967	Transmembrane prolyl 4-hydroxylase	1..1818	7.4064	23.161	4.53362	0.000639726	0.00629563
Sac_contig_4792	carboxypeptidase SOL1 isoform X1	1..626	21.1735	23.0417	4.52618	0.000567647	0.00567497
Sac_contig_1711	---NA---	1..1672	87.044	22.6272	4.49998	1.04628e-27	8.01461e-26
contig_826		1..1675	7.53863	22.5367	4.4942	0.000687439	0.0066611
contig_1650		1..1931	26.8487	22.051	4.46277	1.40523e-11	4.64464e-10
contig_962		1..3447	6.64592	21.7379	4.44214	1.6572e-05	0.000252184
contig_1390		1..1713	12.867	21.6956	4.43933	1.14214e-05	0.000181351
contig_2502		1..5440	2.36599	21.529	4.42821	0.00101483	0.00940957
contig_2243		1..3749	5.93809	21.4111	4.42029	1.32035e-05	0.000205898
Sac_contig_6395	regulator of G-protein signaling 21-like isoform X1	1..1268	9.42099	21.0255	4.39407	0.000872191	0.00823316
Sac_contig_451	solute carrier family 15 member 1-like	1..1750	22.9715	21.0078	4.39285	2.26638e-09	6.20627e-08
Sac_contig_2158	---NA---	1..484	44.0645	20.9006	4.38548	1.30588e-05	0.000203923
Sac_contig_570	---NA---	1..1541	13.6104	20.7356	4.37404	1.37168e-05	0.000213023
Sac_contig_1845	adenosine 3'-phospho 5'-phosphosulfate transporter 1	1..1466	20.5042	20.4862	4.35658	1.94662e-07	4.12502e-06
contig_1679		1..2383	16.4184	20.4738	4.35571	3.99777e-09	1.06252e-07
Sac_contig_4867	---NA---	1..1619	7.182	20.3123	4.34428	0.000977487	0.0091133
Sac_contig_1237	alpha-mannosidase 2	1..4139	7.23153	20.1648	4.33377	2.92708e-07	6.0335e-06
contig_660		1..1479	74.1061	20.0082	4.32252	9.11615e-23	5.80617e-21
Sac_contig_4791	---NA---	1..277	40.4567	19.4567	4.2822	0.00107295	0.0098335
Sac_contig_276	predicted protein	1..2160	66.8226	18.7249	4.22689	7.30478e-29	5.95786e-27
Sac_contig_1400	---NA---	1..918	38.3776	18.4537	4.20584	1.17253e-08	2.97383e-07
Sac_contig_175	carboxypeptidase Q-like	1..2294	15.2697	18.2302	4.18826	1.85653e-08	4.56564e-07
contig_491		1..1398	41.7674	17.4969	4.12902	2.06015e-12	7.27597e-11
Sac_contig_2212	forkhead box protein J1-B-like	1..2489	56.6186	17.2419	4.10785	3.15311e-28	2.4653e-26
contig_3682		1..1897	41.3703	17.0844	4.09461	3.97503e-17	1.94245e-15
Sac_contig_3657	---NA---	1..2819	16.47	16.3314	4.02957	7.94915e-11	2.46903e-09
contig_1445		1..1243	13.1498	16.197	4.01765	6.77106e-05	0.000879744
Sac_contig_305	voltage-dependent calcium channel type A subunit alpha-1-like	1..4283	20.6849	16.1502	4.01348	4.978e-19	2.68741e-17
DN1307_c0_g1_i1		1..359	44.9572	15.8276	3.98437	7.21103e-05	0.000928993
Sac_contig_48	dedicator of cytokinesis protein 4 isoform X4	1..5787	13.6004	15.6482	3.96792	4.23625e-17	2.06122e-15
Sac_contig_1260	paired box protein Pax-2 isoform X2	1..2426	15.0827	15.489	3.95317	5.41537e-09	1.42116e-07
Sac_contig_1216	predicted protein	1..1234	18.331	15.4784	3.95219	5.7535e-06	9.73543e-05
Sac_contig_3959	DNA helicase MCM8	1..2826	7.83386	15.2367	3.92948	5.27045e-06	8.99866e-05
contig_2756		1..3503	4.45139	15.2171	3.92762	0.000101366	0.00127263
Sac_contig_448	EGF-like domain-containing protein	1..10621	30.6937	14.8832	3.89561	5.75064e-43	9.1824e-41
contig_771		1..3752	7.40099	14.7052	3.87825	1.23166e-06	2.335e-05
Sac_contig_172	transmembrane prolyl 4-hydroxylase-like	1..1321	31.0309	14.6791	3.87569	5.68742e-10	1.65329e-08
contig_92		1..3737	5.73869	14.6657	3.87437	6.89633e-06	0.000114471
contig_723		1..4630	5.91425	14.3177	3.83973	6.70195e-07	1.32369e-05
contig_5714		1..522	27.128	14.0474	3.81224	0.000174144	0.00204164
contig_41		1..474	30.2507	14.0455	3.81204	0.000218556	0.00250027
Sac_contig_3626	major facilitator superfamily domain-containing protein 6-like	1..1282	21.0047	14.0401	3.81148	8.98299e-07	1.73789e-05
Sac_contig_2414	---NA---	1..475	29.3669	13.6967	3.77575	0.000184616	0.00215772
contig_51		1..15480	10.0737	13.6821	3.77422	1.18466e-29	9.9485e-28
Sac_contig_256	peptidyl-prolyl cis-trans isomerase G	1..3691	146.894	13.6608	3.77197	2.20131e-49	4.19847e-47
Sac_contig_1278	fermitin family homolog 3	1..7825	4.81919	13.4572	3.75031	1.88996e-09	5.21325e-08
Sac_contig_1831	beta-1,3-galactosyltransferase 5-like	1..1707	18.7301	13.3524	3.73903	6.80809e-08	1.55298e-06
Sac_contig_2734	protein white-like isoform X1	1..2385	18.3483	13.3303	3.73663	2.28028e-10	6.74975e-09
contig_225		1..4751	11.3003	13.1308	3.71488	1.13564e-11	3.8204e-10
Sac_contig_275	pre-mRNA-splicing factor SYF2	1..7956	32.9772	12.6113	3.65665	1.35528e-42	2.134e-40
contig_1133		1..2546	7.07084	12.582	3.65329	2.4071e-05	0.000354406
Sac_contig_1015	collagen alpha-1(XII) chain	1..1346	67.1887	12.4609	3.63934	6.50424e-20	3.65043e-18
Sac_contig_4900	beta-1,3-galactosyltransferase 6-like	1..1595	11.5687	12.259	3.61577	3.03787e-05	0.000432667
Sac_contig_1405	ras-like protein family member 11B	1..994	17.6288	11.9503	3.57898	2.46045e-05	0.000360885
Sac_contig_543	---NA---	1..1143	19.578	11.628	3.53952	4.59516e-06	7.92205e-05
contig_1330		1..2934	4.08622	11.5761	3.53307	0.000555678	0.00557612
contig_2422		1..2276	25.6854	11.3368	3.50294	1.71847e-11	5.66347e-10
contig_46		1..985	16.4563	11.16	3.48026	6.17036e-05	0.000813411
contig_971		1..4995	12.3333	11.0051	3.4601	1.06275e-10	3.24755e-09
Sac_contig_3451	AChain A, Selection Of Fragments For Kinase Inhibitor Design: Decoration Is Key	1..3080	3.72036	10.9534	3.4533	0.000763679	0.00733635
Sac_contig_3655	protein unc-13 homolog A-like	1..3217	6.41041	10.8875	3.4446	6.44838e-06	0.000107666
contig_330		1..9196	2.12641	10.8442	3.43885	2.53026e-05	0.000368235
Sac_contig_1697	---NA---	1..681	71.879	10.7741	3.4295	6.21299e-12	2.14093e-10
Sac_contig_125	Heterogeneous nuclear ribonucleoprotein U-like protein 1	1..3167	4.95525	10.7198	3.4222	6.73635e-05	0.00087777
Sac_contig_8373	RNA-dependent RNA polymerase	1..4912	36.2872	10.6873	3.41782	1.3747e-30	1.20814e-28
contig_2306		1..7243	3.9796	10.4873	3.39057	3.27467e-07	6.6532e-06
Sac_contig_2827	---NA---	1..2932	13.1462	10.464	3.38737	1.63043e-09	4.51937e-08
Sac_contig_5021	ski oncogene-like	1..2649	7.55261	10.4619	3.38707	9.96155e-06	0.000159963
contig_22		1..4970	4.00585	10.2226	3.35369	1.49362e-05	0.000229758
contig_637		1..4035	3.61078	10.0038	3.32248	0.000125564	0.00153112
Sac_contig_1269	cationic amino acid transporter 2-like	1..2444	25.7407	9.92021	3.31037	1.27621e-14	5.3389e-13
Sac_contig_1256	dipeptidyl peptidase 4	1..3395	4.32342	9.91137	3.30908	0.000144522	0.00173381
Sac_contig_2867	otoferlin-like isoform X5	1..4281	24.4268	9.73391	3.28302	4.76654e-22	2.98554e-20
DN10912_c0_g1_i2		1..989	27.8071	9.67171	3.27377	6.57365e-07	1.30062e-05
Sac_contig_682	matrix metalloproteinase-25-like	1..2117	16.6139	9.65858	3.27181	6.50775e-09	1.69605e-07
contig_533		1..1458	35.881	9.62533	3.26684	4.51742e-08	1.04947e-06
contig_1754		1..1690	8.34964	9.6232	3.26652	0.000165437	0.00194964
DN1177_c0_g1_i1		1..352	39.0688	9.58705	3.26109	0.000245016	0.00276118
contig_528		1..2747	8.2888	9.55393	3.25609	8.4364e-06	0.000138014
Sac_contig_619	GTPase-activating protein CdGAPr	1..2538	22.2426	9.55073	3.25561	4.45187e-13	1.67122e-11
Sac_contig_3343	major facilitator superfamily domain-containing protein 6-like	1..1733	7.76755	9.50542	3.24875	0.000251838	0.00281845
Sac_contig_5418	---NA---	1..2023	6.83629	9.48112	3.24506	0.000174479	0.00204346
Sac_contig_3807	PREDICTED: uncharacterized protein LOC588719	1..813	16.7513	9.42872	3.23706	0.000205312	0.00237029
Sac_contig_421	Band 4.1-like protein 5	1..2628	21.1973	9.42737	3.23686	5.7673e-13	2.12977e-11
Sac_contig_2880	snare-like superfamily protein isoform 2	1..893	19.8457	9.09989	3.18585	3.11824e-05	0.000441893
Sac_contig_517	gamma-tubulin complex component 2	1..3362	87.8461	9.05227	3.17828	4.99414e-36	5.6058e-34
Sac_contig_2454	---NA---	1..1041	20.7159	9.03518	3.17555	1.08238e-05	0.00017283
Sac_contig_1985	1-phosphatidylinositol 4,5-bisphosphate phosphodiesterase beta-3-like	1..7158	31.5233	8.93096	3.15882	2.96491e-38	3.90851e-36
Sac_contig_1722	Gamma-glutamyltranspeptidase 1	1..930	18.4632	8.93022	3.1587	4.05161e-05	0.000559838
Sac_contig_243	DNA-directed RNA polymerase II subunit RPB3	1..4312	58.9046	8.88958	3.15212	9.15492e-40	1.28135e-37
contig_65		1..2931	13.5367	8.80221	3.13787	8.6405e-09	2.23137e-07
Sac_contig_396	---NA---	1..968	40.8348	8.60737	3.10557	1.48013e-09	4.1128e-08
contig_1232		1..2003	34.537	8.58954	3.10258	5.34755e-15	2.28774e-13
contig_257		1..2284	22.2994	8.5231	3.09138	1.33351e-11	4.44647e-10
Sac_contig_2545	high affinity cationic amino acid transporter 1-like	1..3380	11.523	8.50663	3.08859	2.31604e-09	6.31177e-08
Sac_contig_50	pyruvate carboxylase, mitochondrial isoform X2	1..2848	32.3499	8.46742	3.08192	7.73242e-19	4.11561e-17
Sac_contig_1366	arachidonate 5-lipoxygenase-like	1..2369	16.1665	8.43615	3.07658	1.92728e-09	5.30329e-08
Sac_contig_2256	---NA---	1..313	63.1708	8.39467	3.06947	1.59247e-05	0.000243971
contig_628		1..3868	9.51441	8.32594	3.05761	1.79211e-08	4.42639e-07
Sac_contig_2164	---NA---	1..2425	24.6318	8.21498	3.03826	1.06445e-13	4.07693e-12
Sac_contig_744	---NA---	1..1662	15.7494	8.02584	3.00465	1.47276e-06	2.74616e-05
contig_2319		1..2903	4.18198	7.99669	2.9994	0.000832747	0.00791354
Sac_contig_719	putative hexokinase HKDC1	1..3473	26.981	7.99387	2.99889	1.12956e-19	6.27738e-18
Sac_contig_2399	dynamin isoform X2	1..5535	6.66011	7.95255	2.99142	1.85654e-08	4.56564e-07
Sac_contig_811	uncharacterized protein LOC110232291 isoform X1	1..2504	14.3822	7.69745	2.94438	2.66749e-08	6.42066e-07
contig_839		1..1854	9.61406	7.69418	2.94377	2.49565e-05	0.000365073
DN11809_c0_g1_i3		1..1299	24.6557	7.68804	2.94262	5.86509e-07	1.16858e-05
Sac_contig_1931	serine/threonine-protein kinase Chk1	1..3087	33.2176	7.64685	2.93487	2.95534e-18	1.52989e-16
contig_36946		1..469	2159.4	7.54714	2.91593	3.11365e-36	3.60198e-34
contig_1567		1..1606	11.019	7.53835	2.91425	2.73062e-05	0.000392855
DN10397_c0_g1_i1		1..1136	12.2325	7.40922	2.88932	0.000206688	0.0023789
Sac_contig_3676	---NA---	1..851	20.8372	7.3806	2.88374	5.12959e-05	0.000688215
contig_608		1..1613	20.7102	7.28371	2.86467	4.18533e-08	9.78648e-07
Sac_contig_568	fibrillin-1 isoform X1	1..8267	2.39548	7.25514	2.859	2.9254e-05	0.000418225
Sac_contig_10263	---NA---	1..1035	19.677	7.2277	2.85354	1.28037e-05	0.000200768
contig_524		1..3552	4.65493	7.04236	2.81606	5.90381e-05	0.000781909
Sac_contig_344	ras-related GTP-binding protein A	1..3533	13.381	6.94603	2.79619	2.21754e-11	7.20352e-10
Sac_contig_2169	ATPase family AAA domain-containing protein 3-like	1..2787	10.8658	6.92503	2.79182	2.39743e-06	4.31424e-05
contig_1899		1..3082	19.1596	6.8909	2.78469	4.17979e-13	1.5743e-11
Sac_contig_206	patatin-like phospholipase domain-containing protein 7 isoform X3	1..7525	4.83012	6.83612	2.77318	2.84891e-07	5.88309e-06
contig_48		1..5571	17.5928	6.8145	2.76861	1.4134e-19	7.74093e-18
contig_534		1..3321	11.3408	6.79272	2.76399	2.75622e-07	5.71249e-06
Sac_contig_16	probable sodium/potassium-transporting ATPase subunit beta-3	1..1196	38.8655	6.76155	2.75735	7.11933e-10	2.05374e-08
Sac_contig_3051	dual specificity protein phosphatase 6-like	1..3544	10.5417	6.71038	2.74639	3.91874e-08	9.25557e-07
Sac_contig_2028	---NA---	1..809	15.8535	6.70662	2.74559	0.000428591	0.00445366
Sac_contig_3731	general vesicular transport factor p115	1..6015	7.13494	6.66876	2.73742	3.34852e-07	6.77896e-06
DN4759_c0_g1_i2		1..722	76.0452	6.6625	2.73606	1.32078e-11	4.43009e-10
Sac_contig_170	predicted protein	1..5790	22.661	6.62766	2.7285	7.2093e-26	4.98365e-24
Sac_contig_3851	---NA---	1..1418	8.85606	6.60593	2.72376	0.00060059	0.00594663
Sac_contig_22407	hypothetical protein C9926_02800, partial	1..342	44.5267	6.5987	2.72218	0.000142083	0.00170816
Sac_contig_9875	---NA---	1..1194	15.4618	6.58924	2.72011	4.28514e-05	0.000589571
DN10335_c0_g1_i3		1..390	31.652	6.54531	2.71046	0.000702465	0.00679509
Sac_contig_2753	---NA---	1..687	27.1802	6.54395	2.71016	5.09575e-05	0.000684485
Sac_contig_2201	phosphorylase b kinase gamma catalytic chain, liver/testis isoform	1..2787	15.3155	6.51015	2.70269	1.9722e-07	4.17143e-06
Sac_contig_1078	vacuolar protein sorting-associated protein 4A	1..7468	18.3434	6.49268	2.69881	1.17232e-26	8.44742e-25
contig_1159		1..3541	9.19239	6.49215	2.6987	2.52285e-07	5.26731e-06
Sac_contig_9795	capsid protein	1..1079	19.2008	6.45914	2.69134	2.02712e-05	0.000302388
contig_3216		1..2405	8.78998	6.45845	2.69119	6.44138e-05	0.00084423
Sac_contig_1340	signal recognition particle 54 kDa protein	1..4059	24.2836	6.34527	2.66568	8.19355e-14	3.17032e-12
Sac_contig_1384	solute carrier family 25 member 36 isoform X1	1..2143	10.8714	6.31467	2.65871	1.23697e-05	0.000195313
Sac_contig_1918	---NA---	1..1165	10.2177	6.25149	2.6442	0.000943931	0.00885873
contig_16		1..2625	5.38903	6.24809	2.64342	0.000405343	0.00425104
contig_2003		1..1204	35.3214	6.22871	2.63893	4.61692e-10	1.34902e-08
contig_586		1..3997	26.0112	6.22274	2.63755	2.59119e-08	6.27699e-07
Sac_contig_253	DNA-binding protein RFX2 isoform X2	1..2820	69.0051	6.22138	2.63723	8.61872e-18	4.32347e-16
contig_247		1..3661	4.7579	6.21997	2.63691	4.59181e-05	0.000627197
Sac_contig_2566	digestive cysteine proteinase 1	1..1472	13.3066	6.13117	2.61616	2.77646e-05	0.000398945
contig_1176		1..840	37.1901	6.11809	2.61308	8.73977e-06	0.00014236
Sac_contig_698	Thiamin pyrophosphokinase 1	1..3996	19.2319	6.08234	2.60463	1.64608e-15	7.31829e-14
contig_2745		1..1025	80.3826	6.06619	2.60079	1.86571e-15	8.23017e-14
Sac_contig_260	---NA---	1..985	26.2087	6.03976	2.59449	4.05422e-05	0.000559838
Sac_contig_1450	2-oxoisovalerate dehydrogenase subunit beta, mitochondrial	1..4662	8.109	6.00198	2.58544	9.07214e-08	2.04069e-06
Sac_contig_121	---NA---	1..3780	9.89365	5.99051	2.58268	2.69199e-08	6.45225e-07
contig_134		1..1422	41.8218	5.92862	2.5677	1.02304e-09	2.89233e-08
contig_870		1..3635	19.0783	5.92106	2.56586	4.00189e-09	1.06252e-07
Sac_contig_231	actin, cytoplasmic 1	1..2908	1086.44	5.8874	2.55763	3.48478e-31	3.11078e-29
Sac_contig_351	unconventional myosin-If	1..7320	38.6939	5.87625	2.5549	1.17729e-26	8.44742e-25
DN11371_c0_g1_i1		1..698	56.9683	5.79285	2.53427	8.60349e-07	1.67303e-05
Sac_contig_3513	G-protein coupled receptor 64-like	1..2141	6.37338	5.78	2.53107	0.000379278	0.00401482
Sac_contig_4234	---NA---	1..661	40.7461	5.76536	2.52741	7.86151e-06	0.000129356
contig_846		1..5509	2.86626	5.70719	2.51278	0.000356556	0.00381746
Sac_contig_47	titin isoform X1	1..2456	106.598	5.67497	2.50461	3.50925e-29	2.90397e-27
Sac_contig_263	neurexin-4 isoform X3	1..5081	68.2434	5.65045	2.49836	1.12038e-25	7.60583e-24
Sac_contig_1832	CSC1-like protein At1g69450	1..1230	12.6108	5.64522	2.49703	0.000247723	0.00278792
contig_5318		1..647	24.1578	5.608	2.48749	0.000152286	0.00181162
contig_226		1..3330	13.9393	5.58012	2.4803	2.0027e-09	5.49749e-08
contig_1553		1..1399	18.46	5.57631	2.47931	1.98592e-05	0.000297416
contig_594		1..6263	6.06958	5.5504	2.47259	1.11995e-07	2.45588e-06
contig_497		1..7060	2.19869	5.55014	2.47252	0.000470474	0.00483569
contig_328		1..3099	24.1122	5.54885	2.47219	1.54406e-14	6.3887e-13
Sac_contig_2873	---NA---	1..2943	13.7143	5.49949	2.4593	1.19265e-07	2.61025e-06
DN5658_c0_g1_i3		1..462	39.073	5.48038	2.45428	0.000197003	0.00228604
Sac_contig_670	DNA excision repair protein ERCC-6-like	1..5096	23.1274	5.46242	2.44954	4.87846e-21	2.88058e-19
Sac_contig_669	gelsolin-like protein 2	1..1302	68.7371	5.42775	2.44035	1.21896e-12	4.3933e-11
contig_2572		1..4411	3.38436	5.38885	2.42998	0.000250847	0.00281291
contig_658		1..4496	7.2495	5.35169	2.41999	8.35821e-06	0.000136932
contig_2542		1..1455	47.6839	5.31081	2.40893	5.57084e-13	2.06394e-11
Sac_contig_831	Histone-lysine N-methyltransferase SETD1B	1..1382	9.19817	5.30975	2.40864	0.001038	0.00959797
Sac_contig_375	mutS protein homolog 4	1..8820	13.1628	5.29761	2.40534	5.90674e-21	3.46967e-19
DN10280_c0_g1_i1		1..1214	101.598	5.28481	2.40185	1.785e-20	1.01691e-18
Sac_contig_3431	---NA---	1..1298	32.316	5.19766	2.37786	1.06732e-07	2.35414e-06
Sac_contig_1998	cytosolic 5'-nucleotidase 3	1..916	15.7463	5.19658	2.37756	0.000436711	0.00452559
contig_2665		1..1501	11.2453	5.18331	2.37387	0.000144906	0.00173658
DN2701_c0_g1_i1		1..621	34.7332	5.16486	2.36873	5.3165e-05	0.000709931
contig_1824		1..3040	11.8034	5.10363	2.35152	4.86665e-05	0.000659966
contig_2081		1..369	55.0759	5.09873	2.35014	0.000153622	0.00182559
Sac_contig_3188	---NA---	1..1313	10.6023	5.08842	2.34722	0.00052008	0.00526442
contig_899		1..4070	25.6381	5.05138	2.33668	8.86938e-17	4.24271e-15
Sac_contig_213	ATP-dependent 6-phosphofructokinase, platelet type-like isoform X2	1..6070	19.6397	5.03828	2.33293	6.69878e-21	3.91464e-19
DN10052_c0_g2_i1		1..536	26.3851	5.00307	2.32281	0.0010136	0.00940957
Sac_contig_251	ras-related protein Rab-2A	1..2278	25.2421	4.98306	2.31703	1.36524e-09	3.80288e-08
Sac_contig_212	predicted protein	1..3093	30.2589	4.97794	2.31555	1.50842e-16	7.0665e-15
Sac_contig_3102	hypothetical protein RF11_09607	1..1952	11.6679	4.96229	2.31101	7.17671e-05	0.000926678
contig_2394		1..711	19.1753	4.92345	2.29967	0.000881141	0.00830382
Sac_contig_1434	---NA---	1..1276	12.4632	4.91465	2.29709	0.000184934	0.00215877
Sac_contig_809	---NA---	1..608	38.9058	4.89735	2.292	0.000254808	0.00283696
Sac_contig_2007	transcription factor HES-1-like	1..1687	40.4252	4.87144	2.28435	1.37294e-11	4.56451e-10
contig_244		1..2605	74.2585	4.85549	2.27962	5.07459e-13	1.89246e-11
Sac_contig_3231	CBN-ATG-7 protein	1..777	22.6655	4.75639	2.24987	0.000133239	0.0016103
Sac_contig_807	Tetraspanin-4	1..886	65.0792	4.74143	2.24532	9.26867e-11	2.86318e-09
Sac_contig_5085	reverse transcriptase	1..1945	8.73987	4.71123	2.23611	0.000224467	0.00255501
Sac_contig_497	cytoplasmic protein NCK2-like	1..2112	18.8739	4.66158	2.22082	8.85815e-08	1.99652e-06
Sac_contig_4146	stromal cell-derived factor 2-like protein	1..2271	18.6806	4.64883	2.21687	1.06377e-07	2.35087e-06
Sac_contig_13070	---NA---	1..509	46.1714	4.64112	2.21447	4.75536e-05	0.000645647
contig_336		1..2758	10.6549	4.62337	2.20895	2.08786e-06	3.79937e-05
Sac_contig_4052	---NA---	1..1165	34.2851	4.60938	2.20457	1.62008e-07	3.46544e-06
Sac_contig_501	rho-associated protein kinase 1 isoform X1	1..4312	49.4996	4.6046	2.20308	2.85266e-27	2.14176e-25
Sac_contig_1410	ubiquitin carboxyl-terminal hydrolase 30 homolog	1..1963	25.2606	4.57826	2.1948	3.41322e-10	1.00248e-08
contig_616		1..13277	7.36629	4.57289	2.19311	2.1112e-08	5.16948e-07
Sac_contig_1140	5'-nucleotidase domain-containing protein 3-like	1..2318	12.7496	4.56935	2.19199	0.000543618	0.00547336
Sac_contig_1565	mitochondrial inner membrane protease subunit 1 isoform X1	1..1946	14.2424	4.56372	2.19021	3.33553e-05	0.00046975
Sac_contig_2019	RNA-binding protein 5-like	1..885	25.5768	4.563	2.18998	0.000662872	0.00645617
Sac_contig_1044	prolyl 3-hydroxylase OGFOD1	1..2573	9.09369	4.5365	2.18158	0.000114119	0.00140627
Sac_contig_2801	choline-phosphate cytidylyltransferase B isoform X4	1..1316	12.7085	4.50282	2.17083	0.000407362	0.00426052
contig_1273		1..3593	6.677	4.49472	2.16823	0.000276946	0.00304533
Sac_contig_863	vesicular glutamate transporter 2-like	1..3439	25.3731	4.43531	2.14904	8.94027e-14	3.44748e-12
Sac_contig_951	glycogen synthase kinase-3 beta	1..4048	14.206	4.3792	2.13067	3.19593e-08	7.59587e-07
contig_1170		1..6894	2.0308	4.35034	2.12113	0.000966098	0.00902196
contig_1143		1..3864	7.25662	4.33997	2.11768	2.50105e-05	0.000365226
DN10660_c0_g1_i2		1..472	42.0662	4.33935	2.11748	0.000136215	0.00164109
Sac_contig_189	alpha-actinin-1 isoform X3	1..2726	239.257	4.32661	2.11324	7.74726e-23	4.96219e-21
contig_834		1..6998	5.29915	4.31456	2.10921	6.01845e-07	1.19704e-05
Sac_contig_1072	Inositol-tetrakisphosphate 1-kinase	1..4286	7.73266	4.30794	2.107	1.14494e-05	0.000181542
contig_505		1..5443	5.57872	4.30262	2.10522	0.000265072	0.00293755
Sac_contig_1677	predicted protein	1..2936	17.3191	4.20138	2.07086	3.67962e-09	9.83864e-08
contig_3012		1..4393	4.10769	4.19005	2.06697	0.000646626	0.0063251
Sac_contig_2609	FAD synthase-like isoform X2	1..3833	6.91953	4.18553	2.06541	0.000105302	0.00131332
Sac_contig_2068	protein TSSC1	1..1245	19.8276	4.17181	2.06067	5.1926e-05	0.000695845
Sac_contig_151	PC3-like endoprotease variant A	1..4382	12.5911	4.17099	2.06039	3.03082e-07	6.19107e-06
Sac_contig_1443	medium-chain specific acyl-CoA dehydrogenase, mitochondrial-like	1..3494	38.9306	4.11189	2.0398	2.7613e-17	1.35519e-15
contig_33		1..6097	13.6684	4.09695	2.03455	2.23472e-08	5.44838e-07
Sac_contig_2046	protein kinase C iota type	1..1327	26.4109	4.08083	2.02886	5.01939e-07	1.00361e-05
Sac_contig_3136	required for meiotic nuclear division protein 1 homolog	1..1786	40.0752	4.06007	2.0215	1.08065e-10	3.29338e-09
Sac_contig_667	L-galactose dehydrogenase-like	1..4615	17.7912	4.05393	2.01932	6.36285e-11	2.00935e-09
contig_2137		1..3034	18.2102	4.04208	2.0151	1.54468e-08	3.87434e-07
Sac_contig_1170	---NA---	1..1408	13.1904	4.02889	2.01038	0.000225265	0.00256151
Sac_contig_147	dynamin-like 120 kDa protein, mitochondrial	1..8525	17.4778	4.02792	2.01003	2.4145e-18	1.25565e-16
Sac_contig_3565	vacuolar protein sorting-associated protein 29 isoform X2	1..3162	8.5937	4.00754	2.00272	2.09707e-05	0.000311185
contig_877		1..6695	9.30397	3.98483	1.99452	8.78029e-09	2.26232e-07
contig_195		1..2496	19.3806	3.97656	1.99152	3.6529e-09	9.7903e-08
Sac_contig_79	bifunctional 3'-phosphoadenosine 5'-phosphosulfate synthase 2-like isoform X2	1..3631	40.9596	3.97429	1.9907	3.82691e-19	2.07587e-17
Sac_contig_63	---NA---	1..1149	26.4383	3.96163	1.98609	6.50115e-05	0.00085108
Sac_contig_277	predicted protein	1..5914	6.7209	3.95329	1.98305	1.96302e-06	3.57793e-05
Sac_contig_299	eukaryotic translation initiation factor 2 subunit 3	1..3070	89.2383	3.93762	1.97732	1.24577e-18	6.569e-17
contig_1343		1..2985	9.34773	3.92719	1.9735	6.9603e-05	0.000900786
contig_2216		1..888	24.0625	3.91959	1.9707	0.000562622	0.00563467
Sac_contig_2509	cathepsin L1	1..2452	12.2476	3.90366	1.96483	2.31878e-05	0.000341847
contig_1686		1..3455	16.1851	3.8981	1.96277	1.03192e-09	2.91018e-08
Sac_contig_353	PC3-like endoprotease variant B	1..3441	10.9441	3.89264	1.96075	1.5696e-06	2.91237e-05
Sac_contig_2407	rho GTPase-activating protein 39-like	1..1100	28.1996	3.85882	1.94816	4.74255e-05	0.00064468
Sac_contig_419	Pyruvate carboxylase, mitochondrial	1..1146	24.1757	3.83435	1.93898	3.93479e-05	0.000547346
DN10419_c0_g1_i1		1..1635	14.8203	3.81936	1.93333	0.000104232	0.00130284
contig_508		1..5191	3.71431	3.81588	1.93202	0.000307979	0.0033444
contig_833		1..2477	128.234	3.8012	1.92645	2.19069e-16	1.02205e-14
Sac_contig_440	sodium/potassium-transporting ATPase subunit alpha-3 isoform X1	1..6895	33.519	3.7977	1.92513	5.4363e-24	3.5625e-22
contig_437		1..6618	15.2472	3.76245	1.91167	1.87153e-14	7.6322e-13
Sac_contig_2077	---NA---	1..1024	30.9791	3.75256	1.90788	1.46991e-05	0.000226726
Sac_contig_1272	neurobeachin-like protein 1	1..6018	9.41871	3.7201	1.89534	2.0686e-05	0.00030817
Sac_contig_1243	V-type proton ATPase 21 kDa proteolipid subunit-like	1..2024	11.5407	3.69535	1.88571	0.000283993	0.00311677
Sac_contig_2889	enhancer of polycomb homolog 2 isoform X1	1..2271	16.5498	3.69445	1.88536	5.49592e-05	0.000732165
DN8979_c0_g1_i2		1..917	26.9451	3.67893	1.87929	0.00104243	0.0096238
Sac_contig_1993	probable glycosyltransferase STELLO1	1..2034	15.6978	3.66967	1.87565	1.96658e-05	0.0002953
DN10872_c0_g1_i1		1..1523	28.7356	3.66787	1.87494	6.43713e-05	0.00084423
Sac_contig_148	Glycogen phosphorylase	1..3564	50.0233	3.64619	1.86639	1.28018e-20	7.32998e-19
Sac_contig_2472	Phosphatidylinositol-binding clathrin assembly protein	1..1801	14.7261	3.64041	1.8641	0.000109206	0.00135457
Sac_contig_1925	AChain A, Crystal Structure of BMP-2-inducible kinase in complex with an Indazole inhibitor	1..1304	24.3379	3.63883	1.86347	2.53761e-05	0.000368832
contig_1578		1..4646	36.1099	3.63361	1.86141	1.05828e-20	6.12129e-19
Sac_contig_1547	ubiquitin-conjugating enzyme E2 N	1..1172	23.8248	3.63332	1.86129	2.87492e-05	0.000412569
Sac_contig_472	Hepatocyte growth factor receptor	1..5535	15.6158	3.61344	1.85337	9.92087e-12	3.3574e-10
Sac_contig_325	cytoplasmic tRNA 2-thiolation protein 1	1..3064	40.8958	3.59397	1.84558	4.51188e-17	2.18595e-15
Sac_contig_3361	major facilitator superfamily domain-containing protein 12-like	1..1320	12.3569	3.58676	1.84268	0.00102481	0.00948429
Sac_contig_387	Dystrophin, isoforms A/C/F/G/H	1..12091	23.7611	3.58354	1.84138	4.01808e-16	1.85745e-14
Sac_contig_2397	ras-related protein Rab-35	1..4651	20.3148	3.57013	1.83598	1.02103e-12	3.71007e-11
contig_2874		1..1139	32.5866	3.54452	1.82559	4.11285e-06	7.17345e-05
Sac_contig_1525	BRCA1-associated RING domain protein 1-like	1..4152	24.5714	3.54034	1.82389	1.03625e-08	2.63408e-07
Sac_contig_225	dnaJ homolog subfamily B member 12	1..6178	14.4251	3.53687	1.82247	1.17732e-09	3.29561e-08
contig_3692		1..917	20.3015	3.51451	1.81332	0.000779285	0.00746179
Sac_contig_1349	LIM domain-containing protein 2	1..1064	24.155	3.51273	1.81259	0.000148207	0.00177052
Sac_contig_1921	ralA-binding protein 1	1..1981	9.74853	3.50275	1.80849	0.000976056	0.00910745
DN9475_c0_g1_i1		1..1504	15.8834	3.4989	1.8069	0.00105997	0.00974601
Sac_contig_214	serine/threonine-protein kinase WNK1-like	1..3504	40.7119	3.48676	1.80189	9.15707e-17	4.36192e-15
Sac_contig_96	ATP-binding cassette sub-family G member 4-like	1..2214	24.0504	3.48625	1.80168	3.23826e-08	7.68036e-07
Sac_contig_198	gamma-glutamyltransferase 1	1..2806	17.8293	3.48517	1.80123	1.67827e-07	3.58316e-06
Sac_contig_1136	uncharacterized protein LOC111621796	1..2600	27.5453	3.46305	1.79204	6.30424e-08	1.44095e-06
Sac_contig_1537	Engulfment and cell motility protein 2	1..7809	13.346	3.45978	1.79068	6.65173e-11	2.08894e-09
Sac_contig_2700	---NA---	1..1594	19.515	3.45832	1.79007	2.21782e-05	0.000328244
Sac_contig_4430	cyclin-dependent kinase 7 isoform X1	1..1821	17.1868	3.43505	1.78033	0.000507113	0.00514695
DN11839_c0_g1_i7		1..3330	11.294	3.42744	1.77713	1.47758e-05	0.000227599
Sac_contig_2832	MOB kinase activator 1A	1..983	61.206	3.42493	1.77607	2.46816e-09	6.71021e-08
Sac_contig_2118	tetraspanin-9	1..873	35.5684	3.40883	1.76928	0.000164586	0.00194164
Sac_contig_173	hypothetical protein C0Q70_07507	1..1523	18.4293	3.40542	1.76783	6.77443e-05	0.000879744
Sac_contig_2329	Ribosomal RNA-processing protein 8	1..1410	31.386	3.39362	1.76282	7.63294e-07	1.49973e-05
contig_1071		1..2134	31.0712	3.3689	1.75228	7.00256e-09	1.81666e-07
contig_68		1..3598	31.4225	3.36576	1.75093	2.76883e-15	1.21198e-13
contig_3172		1..1799	12.6437	3.34513	1.74206	0.00109468	0.00999882
Sac_contig_3729	WD repeat-containing protein 24 isoform X1	1..1718	13.8812	3.33849	1.7392	0.000553812	0.0055661
contig_2204		1..916	21.3972	3.30752	1.72575	0.000794934	0.00759239
contig_1129		1..3320	27.0145	3.29281	1.71932	2.51081e-11	8.13287e-10
contig_805		1..2676	32.5273	3.2467	1.69897	2.95301e-11	9.53797e-10
Sac_contig_890	Serine/threonine-protein kinase 25	1..4974	11.9234	3.24573	1.69854	1.24493e-08	3.15039e-07
Sac_contig_728	ubiquitin-conjugating enzyme E2 C	1..3084	20.7485	3.24243	1.69708	9.71325e-08	2.17501e-06
Sac_contig_13766	gag-pol fusion protein	1..309	82.6252	3.22615	1.68981	0.000592062	0.00588766
DN11818_c1_g2_i2		1..933	38.3671	3.20901	1.68213	0.000370629	0.00393535
contig_858		1..4855	27.6926	3.20413	1.67993	1.31928e-14	5.49878e-13
Sac_contig_791	ras-related protein Rab6	1..3445	13.4243	3.17585	1.66714	5.98736e-06	0.000100561
contig_724		1..1999	29.6944	3.16522	1.6623	1.34152e-05	0.000208626
contig_526		1..6311	37.4477	3.16344	1.66149	3.43198e-18	1.76856e-16
contig_425		1..4114	10.2201	3.16009	1.65996	3.88056e-06	6.79968e-05
DN9448_c0_g1_i1		1..1723	20.9546	3.13701	1.64939	3.00037e-05	0.000428403
Sac_contig_997	---NA---	1..887	41.8187	3.12249	1.6427	1.67076e-05	0.000253907
contig_1355		1..2377	27.7253	3.12237	1.64264	1.68834e-07	3.59788e-06
Sac_contig_535	recombining binding protein suppressor of hairless	1..4624	52.4237	3.11416	1.63885	3.687e-18	1.89138e-16
Sac_contig_662	protein HID1 isoform X2	1..2653	11.6134	3.11068	1.63723	0.000251307	0.00281528
Sac_contig_4	rab GTPase-activating protein 1 isoform X1	1..12866	30.6982	3.10493	1.63456	2.97751e-14	1.19279e-12
Sac_contig_1702	erythrocyte band 7 integral membrane protein-like isoform X1	1..1580	33.3583	3.07557	1.62085	1.20586e-07	2.63407e-06
Sac_contig_617	basement membrane-specific heparan sulfate proteoglycan core protein isoform X3	1..4454	33.9844	3.06873	1.61764	2.43616e-14	9.8992e-13
Sac_contig_335	SAGA-associated factor 29 homolog isoform X2	1..2441	19.1943	3.06374	1.61529	2.0137e-07	4.24337e-06
contig_710		1..663	36.4976	2.97413	1.57247	0.00104753	0.009663
Sac_contig_1348	ATP-dependent RNA helicase abstrakt	1..5136	13.6241	2.96724	1.56912	0.000645776	0.00632225
Sac_contig_536	ubiquitin fusion degradation protein 1 homolog	1..8485	32.9169	2.96625	1.56864	7.20713e-11	2.25089e-09
contig_2091		1..2534	49.6642	2.93657	1.55413	1.62745e-14	6.68492e-13
Sac_contig_182	talin-1 isoform X1	1..9563	55.0494	2.9301	1.55095	2.69834e-13	1.02311e-11
Sac_contig_60	ATP-binding cassette sub-family A member 12	1..17515	9.61724	2.90193	1.53702	2.76673e-14	1.11624e-12
contig_268		1..10403	29.0227	2.8697	1.5209	6.55181e-13	2.40381e-11
Sac_contig_377	proto-oncogene vav	1..4816	23.6004	2.8475	1.5097	7.66587e-12	2.62562e-10
Sac_contig_2313	cation-dependent mannose-6-phosphate receptor	1..3075	22.075	2.84314	1.50748	8.56554e-07	1.66851e-05
contig_1276		1..2497	11.3679	2.83501	1.50335	0.000213334	0.00244491
Sac_contig_582	HMG domain-containing protein 4 isoform X2	1..2597	18.4692	2.82282	1.49714	1.60427e-06	2.97183e-05
contig_281		1..3049	23.1444	2.81383	1.49253	1.584e-07	3.39467e-06
Sac_contig_1117	myotubularin-related protein 3 isoform X1	1..2686	29.8378	2.79043	1.48049	4.59796e-06	7.92205e-05
Sac_contig_3122	Kanadaptin	1..3269	21.7186	2.7862	1.4783	5.00016e-08	1.15452e-06
Sac_contig_2624	uncharacterized protein LOC111626756, partial	1..3231	22.169	2.78109	1.47565	1.71782e-07	3.65382e-06
Sac_contig_3178	---NA---	1..3664	7.17942	2.77754	1.47381	0.000815465	0.00776885
contig_2741		1..3350	16.4149	2.7644	1.46697	2.3179e-06	4.17775e-05
contig_453		1..5863	10.5462	2.76312	1.4663	1.23084e-06	2.335e-05
Sac_contig_1826	putative glycogen [starch] synthase	1..2436	18.404	2.76012	1.46473	6.15856e-06	0.000103283
contig_1295		1..4634	7.79144	2.75927	1.46429	6.27107e-05	0.000824769
Sac_contig_894	fructose-bisphosphate aldolase B	1..5332	24.3982	2.75863	1.46395	4.2886e-12	1.49141e-10
Sac_contig_1009	superoxide dismutase [Cu-Zn]	1..4601	25.0566	2.75567	1.4624	9.30748e-12	3.15925e-10
Sac_contig_3627	neuroendocrine convertase 1	1..2398	11.8609	2.74802	1.45839	0.000254814	0.00283696
Sac_contig_1915	Serine/threonine-protein kinase DCLK3	1..1743	20.4967	2.73737	1.45279	0.000125601	0.00153112
contig_87		1..9213	9.79134	2.73208	1.45	2.27376e-09	6.21147e-08
Sac_contig_236	DNA topoisomerase 1-like isoform X3	1..5834	14.8976	2.73028	1.44905	6.38445e-09	1.66775e-07
contig_1600		1..2790	18.9501	2.72467	1.44608	0.000106959	0.00132959
Sac_contig_660	DNA-directed RNA polymerases I, II, and III subunit RPABC1	1..4216	18.2744	2.70969	1.43813	2.88643e-05	0.000413697
Sac_contig_1631	carboxyl-terminal PDZ ligand of neuronal nitric oxide synthase protein-like	1..1992	21.372	2.70739	1.4369	5.63693e-06	9.58108e-05
contig_1510		1..3439	10.2814	2.70391	1.43505	0.000108352	0.00134544
Sac_contig_1807	neurogenic locus notch homolog protein 2	1..3333	33.3818	2.70292	1.43452	3.55415e-09	9.5482e-08
Sac_contig_1546	programmed cell death 6-interacting protein-like	1..2387	20.6467	2.69759	1.43167	1.81351e-06	3.32683e-05
contig_6562		1..547	51.0597	2.69716	1.43144	0.000621534	0.00613791
Sac_contig_1843	RNA-dependent RNA polymerase	1..7719	105.991	2.68972	1.42745	8.37023e-11	2.59271e-09
Sac_contig_190	probable histone-binding protein Caf1 isoform X1	1..11625	20.7821	2.68509	1.42497	6.36025e-14	2.48642e-12
contig_1685		1..4368	9.63574	2.68011	1.42229	1.60432e-05	0.000245454
Sac_contig_1977	transportin-1 isoform X1	1..2889	23.4019	2.67174	1.41778	5.57005e-05	0.000739433
DN10562_c0_g1_i2		1..1199	33.3262	2.65575	1.40912	4.51495e-05	0.000618936
Sac_contig_1896	kynurenine--oxoglutarate transaminase 3	1..2020	14.3803	2.65549	1.40898	0.000666239	0.00648339
Sac_contig_3871	putative glycerol-3-phosphate transporter 5	1..1868	17.2069	2.65256	1.40738	0.000523548	0.00529479
Sac_contig_1372	adenine phosphoribosyltransferase	1..620	50.1185	2.64597	1.4038	0.000303184	0.00329866
Sac_contig_1371	signal recognition particle receptor subunit alpha homolog	1..1826	23.3849	2.63918	1.40009	4.27567e-05	0.000588983
Sac_contig_459	leucine-rich repeat and calponin homology domain-containing protein 1-like	1..2883	18.0646	2.63614	1.39843	7.85663e-06	0.000129356
Sac_contig_235	prolyl 4-hydroxylase subunit alpha-1 isoform X1	1..3601	17.3834	2.6323	1.39632	1.17473e-06	2.24208e-05
Sac_contig_233	myosin-10 isoform X4	1..6106	213.636	2.62955	1.39482	1.32916e-11	4.44504e-10
Sac_contig_262	integrin-linked protein kinase isoform X1	1..2729	11.7852	2.61614	1.38744	0.000261402	0.00289972
Sac_contig_910	protein ABHD17B	1..2156	25.686	2.61341	1.38593	3.29475e-06	5.82724e-05
Sac_contig_629	ubiquitin-conjugating enzyme E2 D2-like isoform X1	1..1800	16.3332	2.60462	1.38107	0.000633597	0.00624074
Sac_contig_1626	trafficking protein particle complex subunit 2-like protein	1..3144	24.1717	2.60444	1.38097	5.93814e-08	1.36553e-06
DN14784_c0_g1_i1		1..388	145.915	2.60242	1.37985	1.54401e-06	2.86959e-05
Sac_contig_1075	tyrosine-protein phosphatase 69D	1..2344	44.8393	2.60231	1.37979	1.03344e-10	3.16653e-09
Sac_contig_1605	microtubule-associated protein RP/EB family member 1 isoform X2	1..1277	31.1305	2.59254	1.37436	7.0558e-05	0.000912105
Sac_contig_352	Ribosomal protein S6 kinase beta-1	1..2300	67.5569	2.5879	1.37178	6.3264e-14	2.48175e-12
Sac_contig_5909	---NA---	1..1024	34.1908	2.58724	1.37141	0.000128878	0.00156266
Sac_contig_1083	serine palmitoyltransferase 1-like	1..1506	17.8234	2.58439	1.36982	0.000876599	0.00826789
Sac_contig_1857	predicted protein	1..1630	21.4396	2.58259	1.36882	0.000172698	0.00202678
Sac_contig_732	---NA---	1..4495	24.7821	2.58162	1.36828	1.11651e-10	3.39353e-09
Sac_contig_3967	protein AAR2 homolog	1..2865	12.5217	2.577	1.36569	0.000149251	0.00178112
DN11407_c0_g1_i4		1..356	105.504	2.57082	1.36223	0.000220326	0.00251798
Sac_contig_926	rho GTPase-activating protein 5 isoform X1	1..6445	26.3133	2.56934	1.3614	8.58428e-12	2.92252e-10
Sac_contig_993	eukaryotic translation initiation factor NCBP	1..1995	33.1975	2.56097	1.35669	1.18157e-06	2.25133e-05
contig_1131		1..2357	21.9396	2.55921	1.3557	6.74374e-05	0.00087777
Sac_contig_2213	uncharacterized protein LOC111617979	1..4149	31.9821	2.55917	1.35567	1.26641e-10	3.81844e-09
Sac_contig_3440	---NA---	1..4392	8.80804	2.55471	1.35316	0.000205909	0.00237235
Sac_contig_1577	SH3 domain-containing kinase-binding protein 1-like isoform X9	1..1083	56.9892	2.54742	1.34904	1.36355e-06	2.55936e-05
Sac_contig_818	N-alpha-acetyltransferase 30	1..3877	19.4905	2.54687	1.34872	2.67011e-05	0.000385127
Sac_contig_736	GPI ethanolamine phosphate transferase 3	1..5595	5.24549	2.51883	1.33275	0.000861712	0.00814781
Sac_contig_657	PREDICTED: uncharacterized protein C05D11.1-like	1..5081	14.2322	2.51695	1.33168	4.22234e-06	7.35309e-05
Sac_contig_336	---NA---	1..2323	27.7497	2.51226	1.32898	3.13273e-06	5.56674e-05
Sac_contig_1824	squamous cell carcinoma antigen recognized by T-cells 3	1..6140	11.452	2.51212	1.32891	1.142e-06	2.18327e-05
contig_192		1..4629	23.9286	2.51008	1.32773	6.97787e-09	1.81441e-07
Sac_contig_598	---NA---	1..1264	24.0773	2.49707	1.32024	0.000395752	0.00416201
Sac_contig_3095	inositol 1,4,5-trisphosphate receptor type 1-like	1..8134	16.6864	2.48579	1.31371	1.01735e-09	2.88342e-08
Sac_contig_2450	arfaptin-1 isoform X4	1..1862	32.1808	2.48551	1.31354	8.23808e-06	0.000135159
Sac_contig_524	solute carrier organic anion transporter family member 4C1-like	1..4169	18.8865	2.47797	1.30916	2.58202e-06	4.62439e-05
Sac_contig_909	histone acetyltransferase KAT2B	1..9947	6.52398	2.47376	1.3067	1.10532e-05	0.000175998
Sac_contig_659	SPRY domain-containing SOCS box protein 2 isoform X1	1..2016	14.061	2.46977	1.30438	0.00109431	0.00999882
Sac_contig_1454	cyclin-L2 isoform X1	1..4407	11.0961	2.46855	1.30366	1.11932e-05	0.000177977
Sac_contig_917	fibronectin type-III domain-containing protein 3A isoform X1	1..3333	19.0713	2.4553	1.2959	3.98104e-06	6.96498e-05
Sac_contig_586	annexin A7 isoform X1	1..7115	7.10592	2.45226	1.29411	0.000197007	0.00228604
Sac_contig_454	sorbin and SH3 domain-containing protein 2 isoform X12	1..2832	14.7424	2.44498	1.28982	9.53225e-05	0.00120342
Sac_contig_1111	Disintegrin and metalloproteinase domain-containing protein 17	1..4376	10.0687	2.44497	1.28982	4.64855e-05	0.00063342
Sac_contig_745	cytoplasmic polyadenylation element-binding protein 1	1..3681	22.1099	2.43359	1.28309	7.01687e-08	1.59739e-06
Sac_contig_1773	membrane-associated phosphatidylinositol transfer protein 2-like	1..3775	44.5945	2.42671	1.279	6.46528e-11	2.03602e-09
Sac_contig_4205	elongation factor 1-alpha	1..1714	191.677	2.41356	1.27116	1.82241e-09	5.03919e-08
Sac_contig_507	NGFI-A-binding -like protein	1..2912	70.2502	2.40819	1.26795	1.02526e-11	3.45935e-10
contig_98		1..7965	15.6048	2.40081	1.26352	6.23536e-10	1.80793e-08
Sac_contig_1946	endoplasmic reticulum aminopeptidase 1-like isoform X2	1..4602	13.1949	2.39401	1.25943	1.89944e-05	0.000286355
Sac_contig_1357	H/ACA ribonucleoprotein complex subunit 4	1..3554	11.6368	2.39018	1.25712	0.000892103	0.00839317
Sac_contig_601	ribosome production factor 2 homolog	1..8570	20.3797	2.38524	1.25413	1.75366e-10	5.20451e-09
contig_1497		1..1991	49.9921	2.37911	1.25042	7.13107e-09	1.84578e-07
Sac_contig_2940	TBC1 domain family member 15-like	1..1973	31.2456	2.37469	1.24774	8.82352e-06	0.000143518
contig_1909		1..3115	15.2253	2.36598	1.24244	0.000146833	0.00175781
contig_2014		1..3733	9.07446	2.36294	1.24058	0.000482879	0.0049466
Sac_contig_2316	V-type proton ATPase subunit e	1..1141	30.9063	2.35854	1.2379	0.000565555	0.00565905
Sac_contig_618	signal transducer and activator of transcription 6	1..2843	19.9784	2.35115	1.23337	1.24271e-05	0.000195948
Sac_contig_754	dnaJ homolog subfamily C member 13	1..8044	7.95063	2.35014	1.23275	0.000252442	0.00282242
contig_6797		1..3278	18.996	2.34107	1.22717	4.22904e-05	0.000583268
Sac_contig_2278	rho GTPase-activating protein 1-like isoform X4	1..9568	11.8527	2.33635	1.22426	3.34666e-06	5.90983e-05
Sac_contig_504	anoctamin-7-like isoform X1	1..3548	27.6037	2.33391	1.22275	1.49608e-08	3.76078e-07
Sac_contig_822	Torsin-like protein	1..3274	10.7498	2.31707	1.2123	0.000649652	0.0063383
Sac_contig_1695	hsp90 co-chaperone Cdc37	1..1139	55.3803	2.31205	1.20917	2.08209e-05	0.000309772
Sac_contig_880	triosephosphate isomerase	1..1738	24.6567	2.31114	1.2086	0.00015641	0.00185483
Sac_contig_935	myosin regulatory light chain 2, smooth muscle minor isoform	1..1885	63.2474	2.29448	1.19817	1.3649e-08	3.43864e-07
Sac_contig_821	glucose-6-phosphate exchanger SLC37A2	1..3764	23.6483	2.28842	1.19435	1.10277e-07	2.4276e-06
Sac_contig_2885	protein kinase C eta type	1..3256	54.1069	2.28291	1.19088	6.81977e-11	2.13579e-09
Sac_contig_1299	FH1/FH2 domain-containing protein 1	1..5302	18.6441	2.27467	1.18565	6.18076e-08	1.41845e-06
contig_397		1..449	469.874	2.27107	1.18337	8.06899e-06	0.000132577
Sac_contig_2283	ORM1-like protein 2	1..2815	11.79	2.2681	1.18148	0.000729974	0.00704917
Sac_contig_376	glutamine synthetase-like	1..1311	46.902	2.26373	1.1787	8.40125e-05	0.00107137
Sac_contig_1096	C-myc promoter-binding protein-like	1..4200	23.4901	2.26149	1.17727	4.3688e-08	1.01912e-06
Sac_contig_1813	---NA---	1..2137	35.6797	2.25422	1.17263	8.67898e-05	0.00110307
Sac_contig_12819	---NA---	1..436	89.8326	2.25189	1.17113	0.000614983	0.00607852
Sac_contig_1228	protein TFG-like	1..2417	91.3608	2.25074	1.1704	6.35477e-11	2.00935e-09
contig_2580		1..5374	9.23392	2.24281	1.16531	8.32451e-05	0.00106278
Sac_contig_1264	serine/threonine-protein phosphatase 4 catalytic subunit	1..4528	22.8411	2.24076	1.16399	1.68141e-08	4.1803e-07
Sac_contig_1667	cdc42-interacting protein 4 homolog isoform X2	1..1784	30.3939	2.21975	1.1504	0.000208969	0.00240273
Sac_contig_913	ras-related protein Ral-a isoform X2	1..1695	44.802	2.21672	1.14842	1.77222e-05	0.000268965
Sac_contig_3145	P2X purinoceptor 4	1..1712	30.1699	2.21199	1.14535	6.80708e-05	0.000881964
Sac_contig_14732	coat protein	1..879	64.3976	2.20938	1.14364	3.43313e-05	0.0004817
Sac_contig_3003	WD repeat domain phosphoinositide-interacting protein 2-like	1..1513	26.026	2.19905	1.13688	0.000483636	0.0049466
Sac_contig_1029	AP-1 complex subunit gamma-1	1..3135	23.374	2.19573	1.1347	1.30558e-05	0.000203923
Sac_contig_141	multiple inositol polyphosphate phosphatase 1-like	1..2880	16.6092	2.18656	1.12867	0.000123387	0.00150737
Sac_contig_999	BRCA1-associated protein-like	1..4978	13.1358	2.18351	1.12665	0.000580678	0.00580012
Sac_contig_646	1-phosphatidylinositol 4,5-bisphosphate phosphodiesterase classes I and II-like	1..3793	17.7908	2.17992	1.12428	5.82213e-05	0.000771993
Sac_contig_403	ubiquitin thioesterase OTU1	1..3953	17.7098	2.17627	1.12186	8.28833e-05	0.00105935
Sac_contig_1793	---NA---	1..1524	34.5307	2.17184	1.11892	0.000267178	0.002958
Sac_contig_406	vacuole membrane protein 1	1..5019	10.9465	2.17054	1.11805	0.000127863	0.00155368
Sac_contig_3961	endoplasmic reticulum metallopeptidase 1-like	1..3078	22.6692	2.1635	1.11337	9.19852e-05	0.00116388
Sac_contig_849	DNA-directed RNA polymerase III subunit RPC5 isoform X1	1..5254	8.37487	2.16224	1.11253	0.000464877	0.00478684
Sac_contig_161	plasma membrane calcium-transporting ATPase 3	1..4584	50.0166	2.16128	1.11188	8.71818e-10	2.49591e-08
Sac_contig_1905	ATP-dependent (S)-NAD(P)H-hydrate dehydratase	1..2393	14.4715	2.14132	1.0985	0.000845819	0.00803103
Sac_contig_957	phenylalanine--tRNA ligase alpha subunit	1..12714	10.49	2.13858	1.09665	1.41284e-07	3.05675e-06
Sac_contig_640	Brefeldin A-inhibited guanine nucleotide-exchange protein 1	1..6492	11.2099	2.13389	1.09349	0.000346525	0.0037167
Sac_contig_265	heterogeneous nuclear ribonucleoprotein A/B-like isoform X2	1..6002	18.2959	2.13325	1.09305	2.71952e-07	5.64673e-06
Sac_contig_1510	cullin-like protein 1	1..4415	22.8012	2.12149	1.08508	6.59583e-06	0.000109966
Sac_contig_2366	disintegrin and metalloproteinase domain-containing protein 10-like	1..3364	34.0043	2.12108	1.0848	4.33386e-07	8.71153e-06
contig_530		1..2010	108.293	2.11198	1.0786	2.49972e-07	5.22865e-06
Sac_contig_14	poly(A) polymerase gamma isoform X4	1..1859	68.0319	2.11134	1.07816	4.8178e-08	1.11696e-06
Sac_contig_11	myotrophin	1..508	93.2612	2.1085	1.07622	0.000128589	0.00156083
Sac_contig_162	septin-7 isoform X2	1..3077	34.0295	2.10613	1.0746	1.26748e-07	2.75277e-06
Sac_contig_379	ankyrin repeat and KH domain-containing protein mask-like	1..10611	30.5173	2.10581	1.07437	1.47408e-07	3.17712e-06
Sac_contig_3056	TBC1 domain family member 23	1..3244	24.1397	2.10578	1.07435	9.8018e-06	0.000157845
Sac_contig_774	Solute carrier family 25 member 36	1..2199	46.3371	2.09023	1.06367	3.78258e-07	7.63045e-06
Sac_contig_1538	CD63 antigen	1..950	124.986	2.08853	1.06248	1.68948e-08	4.19117e-07
Sac_contig_1842	eukaryotic translation initiation factor 2 subunit 2 isoform X2	1..2120	36.6853	2.07695	1.05447	7.45099e-06	0.000123137
Sac_contig_7549	---NA---	1..719	113.727	2.06946	1.04925	5.25375e-05	0.000703208
contig_123		1..3464	28.4454	2.0652	1.04628	1.20353e-06	2.28933e-05
Sac_contig_573	oxysterol-binding protein 1-like	1..4311	30.0505	2.058	1.04124	1.61828e-08	4.04998e-07
Sac_contig_1543	V-type proton ATPase catalytic subunit A	1..1852	52.3406	2.05396	1.03841	3.42365e-05	0.000480965
Sac_contig_1182	synaptosomal-associated protein 23	1..4268	15.6435	2.0401	1.02864	0.000238801	0.00269919
contig_239		1..8258	41.0641	2.03931	1.02808	3.75729e-07	7.59294e-06
Sac_contig_153	calreticulin	1..1506	422.872	2.03776	1.02699	0.00013337	0.0016103
Sac_contig_1183	serine/threonine-protein kinase DCLK2-like	1..1628	66.2687	2.03476	1.02486	3.18514e-06	5.64217e-05
Sac_contig_1114	Xaa-Pro aminopeptidase 1	1..2242	44.4023	2.03357	1.02402	6.43603e-06	0.000107618
contig_737		1..1709	155.603	2.0182	1.01307	2.95034e-07	6.07042e-06
Sac_contig_486	plastin-2 isoform X1	1..2961	68.858	2.01259	1.00905	1.8002e-06	3.30776e-05
DN6078_c0_g1_i3		1..636	88.5618	2.00749	1.00539	0.000557882	0.00559214
contig_1106		1..3600	27.1333	2.00607	1.00437	1.63015e-06	3.01484e-05
Sac_contig_1974	nucleoporin SEH1 isoform X2	1..3572	25.6307	2.00166	1.0012	1.33332e-05	0.000207635
Sac_contig_542	---NA---	1..4748	7.94121	-2.00852	-1.00613	7.34629e-06	0.000121584
DN10796_c0_g1_i2		1..958	22.9997	-2.04277	-1.03053	0.000767353	0.00735996
Sac_contig_900	WD repeat protein	1..3624	8.20085	-2.04292	-1.03063	3.50413e-05	0.000491055
contig_11631		1..1062	64.823	-2.13477	-1.09408	6.11586e-07	1.21428e-05
DN8003_c0_g1_i1		1..362	62.09	-2.1778	-1.12287	0.000224301	0.00255501
Sac_contig_1458	U3 small nucleolar ribonucleoprotein protein IMP4-like	1..2349	21.4724	-2.18244	-1.12594	1.23922e-06	2.34541e-05
Sac_contig_1688	actin, cytoplasmic type 5	1..1496	456.381	-2.1877	-1.12942	4.42133e-08	1.02925e-06
contig_867		1..4106	4.14064	-2.28044	-1.18931	0.000444396	0.00460102
Sac_contig_6758	receptor-type tyrosine-protein phosphatase H-like isoform X2	1..4829	16.6798	-2.29123	-1.19612	1.13939e-13	4.34923e-12
Sac_contig_1874	protein white-like isoform X1	1..4342	9.38765	-2.34908	-1.2321	1.02291e-07	2.27387e-06
contig_172		1..2240	9.98669	-2.36582	-1.24234	1.62933e-05	0.000248611
contig_2488		1..2922	5.67771	-2.47424	-1.30698	0.00051618	0.00522961
DN11435_c0_g1_i2		1..1003	20.2292	-2.51669	-1.33153	0.000360675	0.00385025
DN10671_c0_g1_i2		1..954	16.07	-2.57063	-1.36212	2.56589e-05	0.000372465
contig_3780		1..5170	3.61579	-2.61232	-1.38533	1.64191e-05	0.000250193
Sac_contig_2738	UDP-N-acetylglucosamine--dolichyl-phosphate N-acetylglucosaminephosphotransferase	1..4246	4.96438	-2.63285	-1.39663	9.3687e-07	1.80942e-05
Sac_contig_6877	adaptor-related protein complex 2, mu 1 subunit, isoform CRA_a	1..855	13.4521	-2.64379	-1.40261	0.000226514	0.00257314
contig_1541		1..3717	18.2047	-2.65381	-1.40806	1.28774e-15	5.77039e-14
Sac_contig_3860	---NA---	1..916	18.087	-2.66562	-1.41447	0.000598862	0.00593973
DN10385_c0_g1_i1		1..817	10.0013	-2.67829	-1.42131	0.000394251	0.00415393
Sac_contig_4649	unconventional myosin-X-like	1..927	7.74855	-2.68656	-1.42576	0.000679691	0.00659731
Sac_contig_425	Tubulin alpha-1C chain	1..2105	22.3249	-2.79715	-1.48396	4.53628e-10	1.32888e-08
DN11119_c0_g1_i2		1..1386	7.90399	-2.89373	-1.53293	0.000398921	0.00418757
DN10551_c0_g1_i1		1..1304	7.36481	-2.94177	-1.55669	0.000233541	0.00264681
contig_1460		1..2430	20.6926	-2.98546	-1.57795	7.19641e-05	0.000928165
Sac_contig_841	solute carrier organic anion transporter family member 4A1 isoform X2	1..3508	13.7658	-3.02079	-1.59492	2.36222e-15	1.038e-13
Sac_contig_14950	---NA---	1..654	36.802	-3.08767	-1.62652	2.71932e-09	7.35775e-08
DN2716_c0_g1_i1		1..1021	12.445	-3.11828	-1.64075	1.20658e-05	0.000190781
contig_12083		1..2169	3.9622	-3.1585	-1.65924	0.000483883	0.0049466
DN10147_c0_g1_i2		1..1096	12.0759	-3.23249	-1.69265	5.61534e-07	1.12079e-05
Sac_contig_3897	T-cell activation Rho GTPase-activating protein	1..1635	5.5146	-3.27409	-1.71109	7.68995e-05	0.000988447
DN10091_c0_g1_i1		1..459	12.4406	-3.33737	-1.73871	0.000468582	0.00482061
DN4784_c0_g1_i1		1..676	10.6764	-3.35237	-1.74518	2.22539e-05	0.000328934
Sac_contig_4124	60S ribosomal protein L27	1..548	9.54539	-3.36354	-1.74998	0.000591792	0.00588766
Sac_contig_15283	40S ribosomal protein S15	1..329	49.8806	-3.388	-1.76043	3.01277e-08	7.17557e-07
contig_165		1..3029	2.59477	-3.44427	-1.7842	5.2796e-06	9.00073e-05
Sac_contig_7771	beta-tubulin	1..293	45.2014	-3.45194	-1.78741	9.80015e-05	0.00123449
Sac_contig_4112	---NA---	1..1704	5.27657	-3.47689	-1.7978	8.00152e-05	0.00102385
contig_10813		1..434	32.7804	-3.52611	-1.81808	5.38706e-06	9.17014e-05
Sac_contig_3052	Actin, cytoplasmic 1	1..1052	327.693	-3.52861	-1.8191	7.49842e-18	3.7782e-16
contig_10217		1..1462	11.9049	-3.6127	-1.85308	2.65415e-07	5.53126e-06
Sac_contig_14892	---NA---	1..472	8.53313	-3.77318	-1.91578	0.000398794	0.00418757
Sac_contig_551	runt-related transcription factor 1-like	1..3172	2.00947	-3.77372	-1.91599	0.000326599	0.00351964
Sac_contig_2230	Unconventional myosin-X	1..4097	6.49815	-3.77602	-1.91687	2.55446e-14	1.03428e-12
DN11157_c0_g2_i1		1..841	8.92795	-3.82584	-1.93578	2.91558e-06	5.19715e-05
DN10589_c0_g1_i1		1..388	11.189	-3.85501	-1.94673	0.000394634	0.0041541
Sac_contig_2219	---NA---	1..425	75.8371	-3.8839	-1.95751	1.58124e-19	8.6185e-18
Sac_contig_5919	Neurogenic locus Notch protein	1..1571	10.0847	-3.90916	-1.96686	2.96417e-08	7.07469e-07
Sac_contig_21004	hypothetical protein B456_001G276600	1..244	2421.33	-3.9143	-1.96875	4.12451e-12	1.43876e-10
DN10853_c0_g1_i4		1..592	5.36848	-3.99963	-1.99987	0.000253498	0.00283144
contig_5198		1..1592	10.2297	-4.00053	-2.00019	9.98091e-09	2.5485e-07
contig_5851		1..413	172.896	-4.03879	-2.01392	6.59223e-28	5.08409e-26
Sac_contig_1694	CD63 antigen	1..1387	11.2159	-4.07267	-2.02598	8.2993e-08	1.87803e-06
Sac_contig_293	Retinal homeobox protein Rx	1..1125	2.60459	-4.13646	-2.0484	0.000195012	0.00226753
contig_28556		1..551	16.0989	-4.18369	-2.06478	9.0951e-08	2.0418e-06
contig_11282		1..3810	0.815138	-4.28279	-2.09855	0.000141772	0.00170623
contig_29847		1..355	314.96	-4.28405	-2.09898	1.27041e-31	1.17095e-29
contig_12516		1..2546	1.88407	-4.29453	-2.1025	0.000724712	0.00700432
Sac_contig_21402	---NA---	1..376	463.255	-4.39613	-2.13624	1.25593e-26	8.95505e-25
contig_2892		1..2162	2.27361	-4.45214	-2.1545	0.000269984	0.00298324
DN3367_c0_g1_i1		1..885	5.72563	-4.5123	-2.17386	2.1421e-06	3.89183e-05
Sac_contig_8278	60S ribosomal protein L37a	1..676	9.64699	-4.52811	-2.17891	2.63628e-08	6.37259e-07
contig_3950		1..4298	3.01414	-4.76547	-2.25262	4.68857e-12	1.62551e-10
contig_1069		1..1999	2.21246	-4.9139	-2.29687	1.05587e-05	0.000169073
contig_338		1..2595	3.74804	-4.92536	-2.30023	8.44553e-12	2.88395e-10
Sac_contig_5043	GMC oxidoreductase	1..1208	2.46925	-5.05298	-2.33714	3.17685e-05	0.000448517
contig_36247		1..565	2.59849	-5.08296	-2.34567	0.00107159	0.0098335
contig_10575		1..264	28.4869	-5.20123	-2.37885	3.99082e-08	9.40623e-07
contig_35773		1..472	4.65996	-5.27456	-2.39905	0.000222058	0.00253521
contig_4126		1..1617	55.0835	-5.27541	-2.39928	7.64374e-37	9.31796e-35
contig_7022		1..3284	0.57436	-5.27896	-2.40025	0.000286199	0.00313189
DN8084_c0_g1_i1		1..222	29.4185	-5.42581	-2.43984	5.2918e-05	0.000707466
Sac_contig_3788	40S ribosomal protein S10-like	1..692	40.3452	-5.44629	-2.44527	1.11704e-26	8.17027e-25
contig_1185		1..4074	3.1895	-5.50152	-2.45983	2.66273e-09	7.22185e-08
contig_111		1..2056	2.24546	-5.68843	-2.50803	2.21524e-05	0.000328244
contig_842		1..2795	3.21354	-5.78381	-2.53202	9.82378e-05	0.0012361
Sac_contig_8042	Uncharacterised protein	1..241	6.81832	-5.94853	-2.57253	7.71179e-05	0.00099013
Sac_contig_17087	Eukaryotic translation initiation factor 5A-1	1..702	2.50599	-6.01107	-2.58762	0.000416448	0.00434739
Sac_contig_4704	polyubiquitin-C	1..378	959.4	-6.0613	-2.59963	4.8001e-34	4.85882e-32
contig_32015		1..439	7.6131	-6.26164	-2.64654	1.34251e-07	2.91013e-06
contig_1633		1..1172	1.18654	-6.26302	-2.64686	0.000369476	0.00392941
Sac_contig_10925	Protein TAR1	1..624	18.8992	-6.28123	-2.65105	1.25568e-07	2.73237e-06
contig_346		1..430	20.9321	-6.3127	-2.65826	7.23846e-16	3.2825e-14
contig_14087		1..1392	3.33109	-6.35348	-2.66755	1.11817e-07	2.45588e-06
Sac_contig_16315	elongation factor Tu, mitochondrial-like	1..1704	0.651696	-6.4665	-2.69299	0.000384507	0.00406259
contig_10393		1..1508	13.5593	-6.66183	-2.73592	1.89653e-25	1.27982e-23
contig_16909		1..252	15.7032	-6.67991	-2.73983	3.80475e-08	9.00511e-07
Sac_contig_22647	tRNA-splicing ligase RtcB homolog	1..299	7.36865	-6.70554	-2.74535	6.06584e-05	0.000801497
Sac_contig_4828	---NA---	1..280	5.61951	-6.88501	-2.78346	5.55969e-05	0.000738924
contig_6829		1..546	101.299	-6.88571	-2.7836	3.49994e-20	1.97407e-18
DN11485_c0_g1_i2		1..1468	3.27617	-6.89645	-2.78585	2.76095e-09	7.45259e-08
Sac_contig_741	sialin isoform X1	1..1744	4.92935	-7.08473	-2.82471	5.85271e-13	2.15429e-11
Sac_contig_25553	translation elongation factor 1-alpha	1..229	647.259	-7.19309	-2.84661	5.79063e-47	1.04204e-44
Sac_contig_23545	histone H2AX	1..514	3.21179	-7.27729	-2.8634	0.000213501	0.00244491
Sac_contig_18295	heat shock 70 kDa protein-like	1..235	147.206	-7.30966	-2.8698	3.14915e-40	4.57716e-38
contig_38450		1..573	2.43155	-7.32942	-2.8737	5.78629e-06	9.77633e-05
contig_26171		1..629	8.60214	-7.43048	-2.89345	6.9744e-14	2.70783e-12
Sac_contig_12454	casein kinase II subunit beta isoform X1	1..1196	5.28382	-7.48706	-2.9044	8.22266e-13	2.99744e-11
Sac_contig_5490	transient receptor potential cation channel subfamily M member 2-like	1..476	2.5432	-7.50274	-2.90742	4.93779e-05	0.000668015
Sac_contig_23650	---NA---	1..326	177.608	-7.50713	-2.90826	9.21383e-37	1.11125e-34
contig_11638		1..422	533.291	-7.52828	-2.91232	1.51215e-26	1.0648e-24
contig_7673		1..1433	1.23086	-7.53622	-2.91384	4.99197e-05	0.000672936
contig_4271		1..316	23.3577	-7.56305	-2.91897	5.90557e-11	1.88066e-09
Sac_contig_3638	putative serine acetyltransferase	1..689	3.02634	-7.5639	-2.91913	2.50636e-05	0.000365226
Sac_contig_8185	cell wall-associated hydrolase	1..558	4.49044	-7.58095	-2.92238	1.26904e-05	0.000199267
contig_3863		1..1753	3.79288	-7.69687	-2.94427	1.73449e-15	7.68123e-14
contig_3252		1..206	400.102	-7.72725	-2.94996	7.29738e-40	1.03413e-37
Sac_contig_10888	Ac1147-like protein	1..205	1576.57	-7.77046	-2.958	8.14064e-29	6.59217e-27
Sac_contig_14925	Zgc:158463 protein	1..230	202725	-7.77432	-2.95872	4.82907e-27	3.57825e-25
Sac_contig_11901	---NA---	1..205	5.53877	-7.78173	-2.96009	8.65577e-05	0.00110135
contig_7846		1..1286	1.20084	-7.80419	-2.96425	2.6185e-05	0.000379615
Sac_contig_4927	dolichyldiphosphatase 1-like	1..986	1.60487	-7.85499	-2.97361	0.000483876	0.0049466
contig_30304		1..919	19.5547	-7.85683	-2.97395	8.04882e-21	4.67946e-19
contig_3862		1..553	147.87	-7.88589	-2.97927	1.71834e-39	2.37571e-37
Sac_contig_23965	---NA---	1..629	4.94159	-7.88746	-2.97956	1.36286e-08	3.43864e-07
contig_63		1..3196	5332.97	-8.02749	-3.00495	1.30296e-26	9.23232e-25
contig_4127		1..481	67.2392	-8.0594	-3.01067	1.18837e-35	1.30801e-33
DN9721_c0_g1_i3		1..458	2.45766	-8.07947	-3.01426	0.000871419	0.00823273
Sac_contig_14495	predicted protein	1..312	9525.7	-8.08406	-3.01508	3.42018e-26	2.37881e-24
contig_25587		1..633	59.7131	-8.09657	-3.01731	4.30141e-27	3.20823e-25
Sac_contig_13081	ribose-phosphate pyrophosphokinase 1 isoform X2	1..665	1.54505	-8.11385	-3.02039	0.000126237	0.00153722
Sac_contig_9335	RING-box protein 1A	1..530	1.90504	-8.13134	-3.02349	0.000254101	0.00283538
Sac_contig_14665	rRNA intron-encoded homing endonuclease	1..242	587.729	-8.14173	-3.02534	2.36214e-30	2.04424e-28
contig_482		1..351	10938.5	-8.16551	-3.02954	3.63e-42	5.63744e-40
contig_33262		1..353	14.9948	-8.1989	-3.03543	3.14596e-15	1.3665e-13
Sac_contig_13164	AChain A, X-ray Structure Of The Human Alpha-actinin Isoform 3 At 2.2a Resolution	1..456	1.29835	-8.22297	-3.03966	0.000431242	0.0044771
contig_12215		1..756	1.89479	-8.27276	-3.04837	8.83659e-07	1.71542e-05
DN6012_c0_g1_i1		1..399	3.0233	-8.34572	-3.06104	0.000118804	0.00145924
contig_4255		1..662	247.815	-8.3493	-3.06166	2.55565e-34	2.7078e-32
contig_898		1..2448	1.86839	-8.41906	-3.07366	1.07647e-06	2.06148e-05
Sac_contig_17413	MULTISPECIES: hypothetical protein	1..429	143.018	-8.43163	-3.07581	5.86213e-42	8.98094e-40
Sac_contig_14021	hypothetical protein CAPTEDRAFT_122939, partial	1..264	7.55453	-8.44541	-3.07817	3.24655e-07	6.60793e-06
Sac_contig_16908	Heterogeneous nuclear ribonucleoprotein H	1..205	4.56298	-8.52568	-3.09182	0.00016751	0.00196998
Sac_contig_20205	senescence-associated protein	1..278	3431.33	-8.56655	-3.09871	1.25973e-28	1.00575e-26
contig_1371		1..538	104824	-8.5675	-3.09887	3.47802e-30	2.98715e-28
Sac_contig_14942	---NA---	1..456	68.2496	-8.5705	-3.09938	3.99641e-32	3.74441e-30
contig_5980		1..388	798.164	-8.57873	-3.10076	1.82335e-31	1.64058e-29
Sac_contig_25602	Conserved protein	1..238	5.19957	-8.68757	-3.11895	4.04503e-05	0.000559838
contig_1687		1..3651	7.82576	-8.70424	-3.12172	1.52685e-21	9.30638e-20
Sac_contig_6329	60S ribosomal protein L22-like	1..492	3.53488	-8.75258	-3.12971	2.28647e-06	4.12765e-05
contig_30615		1..232	16204.7	-8.7623	-3.13131	1.74155e-32	1.67321e-30
Sac_contig_13118	potential E3 ubiquitin-protein ligase ariadne-1	1..842	7.54382	-8.77448	-3.13331	1.13601e-14	4.76998e-13
contig_34058		1..1557	0.888551	-8.7869	-3.13535	0.000120497	0.00147684
Sac_contig_19629	predicted protein	1..366	1403.06	-8.83008	-3.14243	2.11253e-30	1.84229e-28
Sac_contig_18836	---NA---	1..234	2.77406	-8.83065	-3.14252	0.000288113	0.0031498
Sac_contig_14494	hypothetical protein BVRB_029610, partial	1..258	2552.15	-8.83687	-3.14354	5.44668e-27	4.00968e-25
Sac_contig_10803	hypothetical protein T08_12654	1..574	102176	-8.84053	-3.14413	1.16858e-31	1.08592e-29
contig_4575		1..398	39.8333	-8.87033	-3.14899	4.71084e-14	1.86086e-12
contig_2287		1..584	939.323	-8.87121	-3.14913	1.02919e-29	8.70741e-28
contig_352		1..4011	0.824588	-8.92388	-3.15767	0.000275105	0.00303097
Sac_contig_3916	CHK1 checkpoint-like protein	1..231	15344.9	-8.96312	-3.164	5.88439e-33	5.70182e-31
Sac_contig_7555	hypothetical protein	1..577	8.38907	-8.96591	-3.16445	4.7932e-07	9.61778e-06
contig_8818		1..528	2953.23	-8.99676	-3.16941	6.55861e-37	8.08207e-35
Sac_contig_1221	Zinc finger and BTB domain-containing protein 38	1..558	82543.3	-9.05893	-3.17934	1.66873e-31	1.51347e-29
Sac_contig_13631	transcriptional regulator Erg-like	1..652	3.48421	-9.08195	-3.183	7.64819e-08	1.73763e-06
Sac_contig_12685	PREDICTED: uncharacterized protein LOC108867880	1..220	2019.67	-9.08886	-3.1841	2.59601e-33	2.53715e-31
Sac_contig_6714	staphylococcal nuclease domain-containing protein 1-like	1..3043	1.84248	-9.17637	-3.19792	1.98203e-17	9.85539e-16
Sac_contig_13317	hypothetical protein C7M57_18975	1..239	17.5607	-9.19193	-3.20037	1.25704e-12	4.50984e-11
Sac_contig_10513	UNKNOWN	1..909	30.626	-9.25844	-3.21077	1.70093e-28	1.33913e-26
Sac_contig_3098	hypothetical protein CGI_10000276	1..785	41310	-9.27383	-3.21317	3.86124e-34	3.94368e-32
DN11435_c0_g1_i1		1..1040	0.776881	-9.31033	-3.21883	0.000740233	0.00713607
Sac_contig_8087	cell wall-associated hydrolase	1..467	11.7511	-9.32105	-3.22049	1.64165e-13	6.24542e-12
contig_14851		1..578	1876.44	-9.3263	-3.2213	1.01018e-50	2.04508e-48
Sac_contig_7328	predicted protein	1..345	1.68704	-9.34833	-3.22471	0.000956156	0.00895123
contig_711		1..759	45562.5	-9.35197	-3.22527	4.93192e-31	4.36822e-29
contig_16473		1..1221	3.15658	-9.45088	-3.24045	5.78415e-12	1.99923e-10
contig_16333		1..1321	12.64	-9.45304	-3.24078	2.36853e-35	2.55734e-33
Sac_contig_5095	ORF16-lacZ fusion protein	1..1061	4.83713	-9.46103	-3.242	1.38215e-16	6.50184e-15
Sac_contig_9607	heat shock protein 83	1..2375	0.434485	-9.46405	-3.24246	4.56961e-06	7.8972e-05
Sac_contig_15913	predicted protein	1..265	45.5694	-9.4749	-3.24411	2.15103e-11	7.02772e-10
contig_9315		1..1311	3.52539	-9.51337	-3.24996	1.42855e-10	4.27322e-09
Sac_contig_12937	hypothetical protein Apmu_0247_01	1..571	2.32384	-9.60855	-3.26432	0.000270324	0.00298409
contig_9146		1..3351	0.307179	-9.6121	-3.26485	0.000161025	0.00190359
Sac_contig_23552	CHK1 checkpoint-like protein	1..330	137.484	-9.6452	-3.26981	3.09804e-37	3.85962e-35
contig_14804		1..201	114.969	-9.71896	-3.2808	1.61081e-22	1.01454e-20
contig_827		1..431	63.6414	-9.73824	-3.28366	2.04009e-33	2.01118e-31
contig_18061		1..584	4.00156	-9.79178	-3.29157	6.29896e-09	1.64922e-07
Sac_contig_9725	V-type proton ATPase subunit E	1..908	0.862796	-9.82326	-3.2962	0.000421194	0.00438483
contig_8823		1..2688	1.84859	-9.83374	-3.29774	3.55477e-11	1.1449e-09
contig_22422		1..502	66.6	-9.85403	-3.30071	1.15089e-26	8.3639e-25
Sac_contig_21500	cAMP-dependent protein kinase catalytic subunit	1..717	1.29875	-9.86486	-3.3023	2.91195e-05	0.000416829
Sac_contig_1322	Uncharacterised protein	1..969	2.49171	-9.91479	-3.30958	9.63889e-05	0.00121553
contig_2382		1..374	216.847	-9.91925	-3.31023	3.44619e-99	1.56278e-96
contig_42290		1..526	1.35727	-9.91937	-3.31025	0.000240099	0.00271116
Sac_contig_7921	hypothetical protein ALC53_00023, partial	1..389	330.566	-9.94388	-3.31381	6.27863e-51	1.31816e-48
contig_6484		1..2049	0.491596	-9.96163	-3.31638	1.96391e-05	0.00029529
Sac_contig_10556	unknow protein	1..932	0.706116	-9.99009	-3.3205	0.000531107	0.00536168
Sac_contig_15634	tubulin beta chain	1..417	2.95221	-10.0069	-3.32292	8.98129e-06	0.000145875
contig_5694		1..1835	0.718533	-10.0169	-3.32436	5.85364e-06	9.86073e-05
contig_3253		1..660	47.6091	-10.0278	-3.32594	3.15095e-36	3.60831e-34
Sac_contig_3639	putative serine acetyltransferase	1..2082	4.45993	-10.0481	-3.32884	6.94812e-16	3.17624e-14
Sac_contig_20159	---NA---	1..258	29.5219	-10.0609	-3.33069	4.87536e-22	3.03692e-20
Sac_contig_7288	---NA---	1..329	181.871	-10.0963	-3.33576	9.53376e-45	1.66283e-42
Sac_contig_14836	secreted protein	1..243	67714.1	-10.1232	-3.33959	8.33769e-35	8.91739e-33
Sac_contig_8279	transitional endoplasmic reticulum ATPase	1..2619	0.505925	-10.139	-3.34184	7.99503e-05	0.00102385
Sac_contig_6683	cilia- and flagella-associated protein 20	1..556	1.72296	-10.1983	-3.35025	4.57034e-05	0.000625018
contig_1369		1..484	1570.84	-10.2034	-3.35099	1.87274e-32	1.78414e-30
Sac_contig_17385	predicted protein	1..250	32.8726	-10.2621	-3.35925	1.30641e-10	3.92857e-09
Sac_contig_3913	---NA---	1..350	1.17033	-10.2923	-3.36349	0.000954123	0.00893958
Sac_contig_2630	hypothetical protein G7K_1408-t1	1..3168	53797	-10.3094	-3.36589	7.84448e-36	8.71891e-34
contig_4176		1..399	16691.8	-10.3169	-3.36694	1.95857e-37	2.46715e-35
contig_18333		1..1243	2.80362	-10.317	-3.36695	2.19857e-11	7.1624e-10
contig_14090		1..247	10.7552	-10.37	-3.37435	4.86291e-08	1.12512e-06
contig_12484		1..995	0.996542	-10.4307	-3.38276	4.6967e-06	8.07988e-05
Sac_contig_10071	Regulator of rDNA transcription protein 15	1..285	953.545	-10.4438	-3.38458	8.79904e-38	1.12084e-35
Sac_contig_6331	hypothetical protein EgrG_000335800	1..1840	5027.09	-10.476	-3.38902	4.96345e-36	5.6058e-34
Sac_contig_20716	hypothetical protein WN51_07417	1..317	560.251	-10.507	-3.39328	4.49619e-41	6.79644e-39
contig_9824		1..269	24.2218	-10.5126	-3.39405	1.65076e-18	8.62427e-17
Sac_contig_9638	PG1 protein, homology to Homo sapiens	1..781	2.72507	-10.5414	-3.398	2.96406e-07	6.08759e-06
Sac_contig_7371	tubulin beta-1 chain	1..1265	3.00252	-10.5639	-3.40107	3.6428e-11	1.16993e-09
Sac_contig_12219	related to Identified by gene-trapping, microarray-based expression analysis	1..371	4337.95	-10.5819	-3.40352	2.78373e-34	2.92214e-32
Sac_contig_6073	ORF16-lacZ fusion protein	1..926	6.48163	-10.6069	-3.40693	3.29732e-12	1.15733e-10
contig_1275		1..2236	1.00823	-10.6149	-3.40802	3.10221e-05	0.000440172
Sac_contig_20628	heat shock protein 90-1	1..619	2.27758	-10.8047	-3.43359	1.08704e-05	0.00017333
Sac_contig_1323	hypothetical CTC00065-like protein	1..600	1.48053	-10.8124	-3.43461	0.000535961	0.00540106
Sac_contig_8323	predicted protein	1..385	1871.41	-10.8205	-3.43569	4.78058e-13	1.78869e-11
Sac_contig_18676	serine/arginine repetitive matrix protein 1-like	1..372	45605.2	-10.8693	-3.44218	5.20684e-38	6.78505e-36
contig_3833		1..1243	47.7847	-10.8856	-3.44435	5.62959e-40	8.07882e-38
Sac_contig_25993	predicted protein	1..323	17.9191	-10.9182	-3.44867	3.13493e-15	1.3665e-13
Sac_contig_12921	IS1 transposase InsAB	1..547	1.51349	-10.9281	-3.44997	0.000528456	0.00533967
Sac_contig_11439	Cell wall-associated hydrolase	1..360	6.24142	-10.9313	-3.45039	4.82242e-06	8.27107e-05
Sac_contig_6738	conserved protein	1..665	8.66609	-10.9373	-3.45119	1.79525e-12	6.40023e-11
Sac_contig_23722	---NA---	1..354	3.54692	-10.941	-3.45167	1.65305e-06	3.05223e-05
Sac_contig_8311	radixin isoform X1	1..1353	0.641879	-11.0105	-3.4608	8.87261e-05	0.00112515
Sac_contig_6739	putative serine acetyltransferase	1..361	4.23354	-11.0182	-3.46182	1.45465e-05	0.000224679
Sac_contig_8540	putative senescence-associated protein	1..390	44.0818	-11.0619	-3.46753	1.65074e-28	1.3087e-26
contig_13593		1..310	705.345	-11.0893	-3.4711	2.77975e-52	6.17923e-50
contig_3251		1..288	38.1728	-11.092	-3.47145	1.35177e-19	7.43934e-18
Sac_contig_12847	UNKNOWN	1..477	6680.16	-11.1974	-3.4851	9.50853e-41	1.4184e-38
Sac_contig_8092	homeobox expressed in ES cells 1	1..990	1.77237	-11.2091	-3.4866	6.1941e-08	1.41864e-06
Sac_contig_10651	Uncharacterised protein	1..488	1.62781	-11.2155	-3.48743	0.000386463	0.00407565
contig_4810		1..399	1.89618	-11.2176	-3.48769	0.000494338	0.0050308
Sac_contig_12184	transcript antisense to ribosomal rna protein	1..435	3.22601	-11.2575	-3.49282	3.08277e-07	6.28587e-06
Sac_contig_5510	60S ribosomal protein L5	1..1063	1.47846	-11.3435	-3.5038	2.09305e-05	0.000310995
Sac_contig_15912	predicted protein	1..376	10.4226	-11.4064	-3.51177	7.41396e-10	2.1333e-08
contig_19978		1..605	11.5489	-11.4297	-3.51472	1.14163e-15	5.13596e-14
contig_5873		1..444	57469	-11.469	-3.51967	1.99277e-43	3.32236e-41
Sac_contig_11822	cell wall-associated hydrolase	1..944	1.18994	-11.4836	-3.52151	0.00106854	0.00981692
contig_11694		1..382	401.187	-11.4867	-3.52189	2.14878e-43	3.53054e-41
contig_39572		1..301	111.953	-11.5831	-3.53395	1.21358e-43	2.05348e-41
Sac_contig_22808	cullin-associated NEDD8-dissociated protein 1-like	1..228	4.32908	-11.7045	-3.54899	5.17594e-06	8.85062e-05
Sac_contig_21204	Uncharacterised protein	1..329	5.9724	-11.7567	-3.55541	2.20205e-06	3.9816e-05
contig_6473		1..737	1268.02	-11.7852	-3.5589	6.93085e-38	8.92898e-36
Sac_contig_11168	Conserved protein	1..377	6.34569	-11.8348	-3.56497	7.80541e-08	1.7698e-06
contig_4352		1..1259	1.34542	-11.9177	-3.57503	3.66181e-06	6.44626e-05
contig_9634		1..1752	2.91556	-11.9798	-3.58253	1.09283e-15	4.93603e-14
contig_5891		1..331	184.008	-12.1786	-3.60628	2.222e-49	4.19847e-47
Sac_contig_21081	UDP-glucose:glycoprotein glucosyltransferase 2	1..486	1.56148	-12.2003	-3.60885	0.000858206	0.00812144
Sac_contig_11195	U6 snRNA-associated Sm-like protein LSm6	1..520	18.28	-12.2231	-3.61154	2.36661e-27	1.78869e-25
contig_14882		1..1398	0.598728	-12.2884	-3.61922	0.000106013	0.00131946
contig_8519		1..1126	4.54786	-12.3123	-3.62202	4.46949e-14	1.7717e-12
Sac_contig_4361	tigger transposable element-derived protein 6-like	1..1876	6.53111	-12.376	-3.62947	9.5948e-23	6.07689e-21
Sac_contig_8446	PG1 protein, homology to Homo sapiens	1..823	1.35687	-12.4111	-3.63356	2.46065e-05	0.000360885
Sac_contig_3812	40S ribosomal protein S15Aa	1..484	251.126	-12.4342	-3.63624	2.6876e-96	1.12849e-93
Sac_contig_24628	---NA---	1..222	5.84763	-12.496	-3.64339	8.29436e-07	1.61847e-05
contig_32269		1..261	582.898	-12.5695	-3.65185	5.91146e-58	1.55856e-55
contig_16384		1..2810	1.31748	-12.7426	-3.67158	2.56e-08	6.21471e-07
Sac_contig_22020	homeodomain-interacting protein kinase 2-like	1..497	9.74004	-12.7892	-3.67685	3.10403e-12	1.09287e-10
Sac_contig_2072	putative alphaP integrin isoform X1	1..1557	0.853762	-12.896	-3.68885	0.000310598	0.00336851
contig_2527		1..1051	2.22593	-12.9365	-3.69338	1.58346e-05	0.000242918
contig_33871		1..327	5.38072	-13.0993	-3.71142	9.72684e-08	2.17501e-06
contig_10020		1..263	4.14461	-13.1429	-3.71621	1.99948e-05	0.000299052
Sac_contig_25958	hypothetical protein A7M48_18455	1..258	10.0972	-13.4	-3.74416	9.97096e-09	2.5485e-07
Sac_contig_8988	ras-related protein Rab-11A	1..493	14.2331	-13.494	-3.75424	2.62013e-21	1.57166e-19
Sac_contig_2772	40S ribosomal protein S17	1..522	31.9386	-13.5594	-3.76122	1.79845e-33	1.78851e-31
Sac_contig_9427	---NA---	1..727	3.83656	-13.5903	-3.7645	0.000324525	0.0035006
Sac_contig_25181	elongation factor 1-alpha	1..316	13.9819	-13.6018	-3.76573	3.79038e-12	1.32628e-10
Sac_contig_20790	hypothetical protein OXYTRI_14248 (macronuclear)	1..338	19.4817	-13.6392	-3.76969	2.56921e-21	1.54931e-19
contig_31533		1..265	48.5136	-13.9444	-3.80162	2.11938e-20	1.20137e-18
Sac_contig_21236	---NA---	1..246	2.81142	-14.068	-3.81434	3.01478e-05	0.000429919
Sac_contig_9810	IS1 transposase InsAB	1..586	4.91441	-14.1335	-3.82105	7.83468e-07	1.53671e-05
contig_22253		1..1519	0.617326	-14.1556	-3.8233	5.08061e-05	0.000683261
Sac_contig_7492	ORF16-lacZ fusion protein	1..449	5.27808	-14.1973	-3.82755	1.83931e-07	3.90492e-06
contig_18132		1..1267	0.577637	-14.4603	-3.85403	0.000297979	0.00324803
contig_2164		1..963	515.024	-14.4677	-3.85476	8.97851e-80	2.9938e-77
Sac_contig_8220	proteasome subunit alpha type-4-like	1..980	15.4077	-14.6597	-3.87379	4.36951e-29	3.58965e-27
Sac_contig_1047	catenin beta-like	1..2896	2.02813	-14.713	-3.87902	7.46303e-17	3.5851e-15
contig_2384		1..1639	47.1598	-14.7972	-3.88725	4.71077e-111	3.14153e-108
Sac_contig_11807	tubulin beta-4B chain	1..280	3.01316	-14.8408	-3.8915	3.17114e-05	0.00044827
contig_4897		1..677	1.29937	-15.0041	-3.90729	0.000368592	0.00392369
contig_8195		1..4769	0.279269	-15.0328	-3.91004	3.77943e-06	6.643e-05
contig_6000		1..1045	2.11439	-15.0964	-3.91613	9.64019e-07	1.85869e-05
contig_271		1..410	4911.92	-15.0984	-3.91633	9.28961e-51	1.91484e-48
contig_12248		1..1859	1.68554	-15.172	-3.92334	6.07539e-14	2.39155e-12
Sac_contig_22458	myocyte-specific enhancer factor 2A isoform X1	1..461	2.55846	-15.3243	-3.93775	5.92676e-05	0.000784033
Sac_contig_22076	Ubiquitin-conjugating enzyme E2-24 kDa	1..368	3.11374	-15.7314	-3.97557	4.40432e-06	7.63483e-05
contig_18010		1..335	20.2163	-15.7883	-3.98079	6.31112e-18	3.19416e-16
Sac_contig_10104	ras-like GTP-binding protein Rho1 isoform X2	1..1242	1.09031	-15.8362	-3.98515	1.85012e-06	3.38304e-05
contig_19220		1..593	2.30996	-15.8526	-3.98665	2.84398e-07	5.88309e-06
Sac_contig_21275	beta tubulin	1..284	3.30266	-15.8914	-3.99017	3.60839e-05	0.000504954
Sac_contig_1645	tubulin alpha-1A chain	1..1055	585.032	-15.9032	-3.99124	2.73011e-79	8.84322e-77
Sac_contig_8685	protein argonaute-2-like isoform X5	1..761	3.5587	-15.9076	-3.99165	9.01205e-09	2.31677e-07
Sac_contig_13642	AP-2 complex subunit mu	1..953	0.880633	-15.9143	-3.99225	1.81562e-05	0.000275183
contig_8488		1..1848	0.353711	-15.9316	-3.99382	4.95028e-05	0.000668907
DN11930_c3_g1_i1		1..361	1.25897	-15.9866	-3.99879	0.000385799	0.00407245
Sac_contig_7396	Cell wall-associated hydrolase	1..891	4.03634	-15.9971	-3.99974	1.00448e-10	3.08612e-09
contig_19112		1..1478	68.181	-16.0286	-4.00258	5.39174e-142	6.7918e-139
Sac_contig_13475	Uncharacterised protein	1..205	1.32097	-16.1043	-4.00937	0.00102305	0.00947579
contig_467		1..1631	0.389666	-16.1126	-4.01012	0.000103242	0.00129189
Sac_contig_23371	coatomer subunit gamma-2-like	1..501	14.6493	-16.2569	-4.02298	7.66142e-25	5.10927e-23
Sac_contig_11874	senescence-associated protein, putative	1..379	261.23	-16.3779	-4.03368	8.93034e-64	2.53108e-61
Sac_contig_6074	hypothetical protein Abci_056_001	1..474	3.54544	-16.4458	-4.03964	1.84439e-06	3.37801e-05
Sac_contig_11885	septin-7-like isoform X8	1..907	3.98948	-16.5367	-4.0476	6.38606e-10	1.84691e-08
contig_28821		1..279	180.794	-16.7522	-4.06628	4.75715e-106	2.56818e-103
Sac_contig_2289	predicted protein	1..544	43516.2	-16.9275	-4.0813	7.44451e-55	1.83475e-52
contig_7419		1..363	5616.57	-16.9647	-4.08446	2.37677e-81	8.16528e-79
Sac_contig_7254	78 kDa glucose-regulated protein	1..2405	1.72732	-17.1078	-4.09658	7.48715e-15	3.1791e-13
Sac_contig_18594	Myosin heavy chain, skeletal muscle, adult	1..409	2.69269	-17.1465	-4.09984	2.97054e-07	6.08988e-06
contig_5322		1..1976	0.192587	-17.2161	-4.10568	0.000605863	0.0059936
contig_3262		1..1513	30.8276	-17.2966	-4.11242	4.04355e-94	1.58075e-91
contig_3257		1..5837	0.935121	-17.376	-4.11903	2.92582e-06	5.20723e-05
Sac_contig_11758	retinoic acid receptor RXR isoform X6	1..1024	4.78226	-17.4792	-4.12757	1.22068e-12	4.3933e-11
contig_6838		1..869	4.0724	-17.6014	-4.13762	1.80176e-12	6.40332e-11
contig_33633		1..275	104.156	-17.6144	-4.13868	3.81207e-68	1.16804e-65
contig_728		1..334	99.5346	-17.7133	-4.14676	1.27736e-36	1.52437e-34
Sac_contig_20920	Regulator of rDNA transcription protein 15	1..285	1.43695	-17.7844	-4.15254	0.000310793	0.00336851
contig_35805		1..254	2.81073	-17.7904	-4.15303	1.55916e-05	0.000239515
contig_5231		1..1019	49.217	-18.1391	-4.18103	1.55042e-66	4.62555e-64
contig_19455		1..1729	2.04928	-18.2033	-4.18612	7.4204e-15	3.1626e-13
Sac_contig_24599	hypothetical protein M378DRAFT_93553, partial	1..208	246.692	-18.2463	-4.18953	1.61505e-46	2.86091e-44
Sac_contig_14576	serine/arginine repetitive matrix protein 1-like	1..490	3.72727	-18.2682	-4.19126	3.12875e-09	8.42532e-08
contig_9175		1..2181	1.53722	-18.6264	-4.21928	5.07728e-11	1.62144e-09
contig_24778		1..1549	1.43526	-18.7031	-4.22521	1.45456e-06	2.71669e-05
contig_10108		1..1599	13.6297	-18.9417	-4.2435	1.22082e-52	2.82458e-50
contig_18144		1..439	23.0144	-18.9836	-4.24669	2.73308e-32	2.58208e-30
Sac_contig_13409	---NA---	1..452	0.881282	-19.1501	-4.25928	0.00103879	0.00959797
Sac_contig_3825	meiotic recombination protein SPO11-like	1..1164	1.27888	-19.1804	-4.26156	2.48797e-06	4.46299e-05
Sac_contig_2390	PREDICTED: uncharacterized protein LOC105439579	1..441	2.41536	-19.4163	-4.2792	0.0001679	0.00197252
Sac_contig_7199	cytochrome P450-like TBP protein	1..369	4.67076	-19.5712	-4.29066	1.15919e-09	3.26097e-08
Sac_contig_6447	elongation factor 1-delta-like isoform X1	1..882	0.543113	-19.5804	-4.29134	0.000419288	0.00437302
contig_31568		1..238	854.867	-19.9056	-4.3151	2.74689e-108	1.55708e-105
Sac_contig_12001	coatomer subunit beta-like	1..354	5.91255	-19.967	-4.31955	1.98292e-07	4.18628e-06
contig_28902		1..440	0.981472	-20.1563	-4.33316	0.000857455	0.00812111
DN9198_c0_g1_i1		1..491	0.879527	-20.1563	-4.33316	0.000854503	0.00809992
contig_2923		1..2761	2.74747	-20.4512	-4.35412	2.07342e-26	1.45101e-24
Sac_contig_9034	heat shock cognate 71 kDa protein-like	1..745	415.39	-20.8874	-4.38456	1.32799e-100	6.2731e-98
contig_1450		1..1915	1.37097	-20.9145	-4.38643	1.43152e-07	3.09126e-06
Sac_contig_6825	beta actin	1..229	288.941	-20.9923	-4.39179	1.67082e-94	6.76505e-92
contig_3452		1..1127	15.9622	-21.0186	-4.39359	2.32459e-27	1.76872e-25
Sac_contig_3311	ADP-ribosylation factor 1	1..1018	2.3966	-21.0725	-4.39729	1.51798e-10	4.51689e-09
Sac_contig_10821	putative tubulin beta 2	1..501	9.0664	-21.1239	-4.4008	9.88982e-10	2.81005e-08
Sac_contig_8164	mitochondrial-processing peptidase subunit beta-like	1..520	1.54995	-21.128	-4.40108	5.32349e-05	0.000710028
Sac_contig_17418	elongation factor 1-alpha	1..564	2.80611	-21.282	-4.41156	4.18668e-08	9.78648e-07
contig_15313		1..403	4.05995	-21.3225	-4.4143	1.64613e-08	4.10159e-07
contig_7661		1..3226	0.163775	-21.4775	-4.42475	8.81536e-05	0.00111915
contig_10676		1..1143	0.836172	-21.5177	-4.42745	3.92996e-07	7.91366e-06
contig_4026		1..1954	0.294323	-21.5206	-4.42765	9.45055e-05	0.00119444
Sac_contig_15306	---NA---	1..443	1.64725	-21.5928	-4.43248	1.28408e-05	0.000201072
contig_33585		1..398	6.68049	-21.5963	-4.43271	7.423e-11	2.31194e-09
Sac_contig_19116	tubulin alpha-1C chain-like	1..332	15.7081	-21.6174	-4.43412	5.00595e-19	2.68969e-17
contig_286		1..3831	1.32974	-21.6401	-4.43564	8.96673e-15	3.79313e-13
contig_5605		1..2026	4.65014	-21.928	-4.4547	8.18537e-26	5.62409e-24
Sac_contig_21284	Elongation factor 1-alpha	1..240	1.18458	-22.1731	-4.47074	0.00108296	0.00990917
Sac_contig_18468	actin-related protein 2-B-like	1..856	12.4121	-22.5926	-4.49778	2.04673e-35	2.23114e-33
Sac_contig_8731	elongation factor 4	1..344	0.969357	-22.6555	-4.50179	0.00108121	0.00990117
contig_5467		1..398	1.05731	-22.7238	-4.50613	0.000202758	0.00234798
contig_36086		1..602	8.29189	-23.1647	-4.53386	5.43021e-19	2.90388e-17
Sac_contig_7181	hypothetical protein CAPTEDRAFT_122939, partial	1..218	3.29566	-23.2911	-4.54171	4.35903e-06	7.5679e-05
contig_17436		1..1731	1.86697	-23.4017	-4.54854	9.72796e-11	2.9969e-09
contig_6074		1..2080	0.264697	-23.7356	-4.56898	4.72515e-05	0.000643085
contig_7587		1..1120	6.56224	-23.9282	-4.58064	1.02263e-21	6.30087e-20
contig_2001		1..645	603.544	-24.2353	-4.59904	1.50792e-108	8.99751e-106
Sac_contig_8222	Uncharacterised protein	1..336	1.87142	-24.3534	-4.60605	0.000313679	0.0033933
contig_9829		1..3075	1.59898	-24.5325	-4.61662	4.03046e-16	1.85745e-14
contig_17025		1..312	1.89319	-24.872	-4.63645	0.000371076	0.00393535
Sac_contig_15885	Regulator of rDNA transcription protein 15	1..336	162.613	-25.1729	-4.6538	3.58094e-56	9.02158e-54
contig_2308		1..277	39.4862	-25.3706	-4.66508	1.04107e-24	6.90213e-23
Sac_contig_6858	Tubulin beta-4B chain	1..1528	16.7205	-25.5346	-4.67438	8.72952e-60	2.35635e-57
Sac_contig_1586	60S ribosomal protein L31	1..747	3.79007	-25.594	-4.67773	1.17045e-10	3.5385e-09
DN7790_c0_g1_i2		1..290	12.1015	-25.9914	-4.69996	3.18863e-16	1.48153e-14
Sac_contig_22589	polyubiquitine protein	1..264	168.323	-26.2086	-4.71197	3.4805e-89	1.27285e-86
Sac_contig_23894	myosin heavy chain, non-muscle	1..215	9.43362	-26.3394	-4.71915	9.55384e-10	2.7214e-08
contig_2485		1..1120	80.2408	-26.3502	-4.71974	7.64806e-122	7.2255e-119
contig_3116		1..1608	0.506711	-26.5775	-4.73213	0.000122221	0.00149474
Sac_contig_5912	---NA---	1..855	0.392608	-26.9344	-4.75138	0.000555792	0.00557612
Sac_contig_19180	beta tubulin	1..383	3.55309	-27.0467	-4.75738	2.68211e-08	6.44218e-07
contig_11978		1..989	1.68641	-27.1451	-4.76262	1.05587e-07	2.33796e-06
contig_14420		1..3272	0.671716	-27.2184	-4.76651	1.47233e-10	4.39258e-09
Sac_contig_3764	actin, cytoplasmic 1	1..1386	4896.88	-27.7227	-4.793	8.75044e-110	5.51132e-107
Sac_contig_22041	serine acetyltransferase	1..418	2.67253	-27.8729	-4.80079	2.18541e-06	3.96415e-05
contig_29295		1..866	0.555712	-28.2769	-4.82155	5.04101e-05	0.00067874
Sac_contig_5117	soma ferritin	1..870	1.37358	-28.3979	-4.82771	9.31029e-06	0.000150787
contig_29235		1..339	580.792	-28.4925	-4.83251	7.26853e-64	2.11291e-61
Sac_contig_20546	transcription activator BRG1 isoform X1	1..492	14.2707	-28.9117	-4.85358	8.53368e-26	5.82809e-24
Sac_contig_13817	mothers against decapentaplegic homolog 5	1..891	1.47695	-28.9989	-4.85792	2.19415e-08	5.36102e-07
contig_8918		1..1678	1.65945	-29.2356	-4.86965	1.16165e-12	4.20756e-11
Sac_contig_6239	AN1-type zinc finger protein 5	1..454	0.867426	-30.724	-4.9413	0.000928977	0.00872562
contig_3450		1..1423	0.490765	-30.8647	-4.94789	9.62908e-06	0.000155284
contig_19138		1..1569	0.292499	-31.0235	-4.95529	0.000102289	0.00128138
Sac_contig_6304	heat shock protein 70	1..1486	142.378	-31.409	-4.9731	1.74881e-138	1.98263e-135
Sac_contig_9349	heat shock protein 70	1..439	253.738	-31.4763	-4.97619	7.1209e-169	1.15328e-165
contig_32057		1..407	90.0785	-31.5398	-4.9791	3.44844e-78	1.08597e-75
contig_3633		1..326	1321.63	-32.9104	-5.04047	1.67723e-123	1.72861e-120
contig_20917		1..535	9.04947	-33.1294	-5.05004	1.25322e-19	6.93063e-18
Sac_contig_18044	Uncharacterised protein	1..261	4.08079	-33.8611	-5.08156	6.29751e-06	0.000105458
Sac_contig_12792	conserved hypothetical protein	1..371	1.76101	-34.3687	-5.10303	0.000104809	0.00130861
contig_2942		1..959	1.22722	-34.4565	-5.1067	0.000130703	0.0015831
Sac_contig_92	---NA---	1..869	1.36502	-34.7	-5.11687	3.012e-07	6.16373e-06
contig_28793		1..1237	0.568094	-34.76	-5.11935	1.93224e-05	0.000290914
contig_12688		1..566	2.5307	-34.9513	-5.12727	2.82703e-08	6.76161e-07
contig_13692		1..1272	2.29651	-35.5842	-5.15316	6.78952e-12	2.33251e-10
Sac_contig_18542	Homeodomain-interacting protein kinase 2	1..496	6.56139	-36.9423	-5.2072	5.3475e-15	2.28774e-13
Sac_contig_9364	myosin heavy chain	1..1286	23.8228	-37.1755	-5.21628	1.24475e-111	8.8198e-109
contig_31840		1..918	1.02381	-37.2616	-5.21962	8.94127e-07	1.73277e-05
contig_12815		1..1703	0.438992	-37.4091	-5.22532	8.66655e-06	0.000141532
Sac_contig_23121	predicted protein	1..332	0.842939	-38.1717	-5.25443	0.000959519	0.00897271
Sac_contig_14885	alpha-actinin, sarcomeric-like isoform X2	1..582	9.46781	-39.1338	-5.29034	1.1142e-21	6.82792e-20
Sac_contig_23887	hsp72-like protein	1..275	87.1429	-40.5087	-5.34016	2.90796e-51	6.33992e-49
Sac_contig_10822	beta tubulin	1..312	8.78742	-40.8301	-5.35156	9.58516e-14	3.68363e-12
Sac_contig_9865	phenylalanine--tRNA ligase alpha subunit	1..1888	1.50444	-40.8925	-5.35376	5.09154e-13	1.89255e-11
contig_16720		1..1869	3.70411	-40.9402	-5.35545	1.05379e-28	8.4729e-27
Sac_contig_7045	serine/threonine-protein phosphatase PP1-alpha catalytic subunit	1..1282	42.6072	-41.7653	-5.38423	2.61256e-103	1.3463e-100
contig_25433		1..563	10.4716	-41.8849	-5.38836	1.55079e-23	1.00465e-21
contig_7938		1..1454	2.76773	-42.3859	-5.40551	4.48263e-21	2.66071e-19
Sac_contig_3781	tubulin beta-4B chain	1..1577	2.22256	-43.2005	-5.43298	2.85892e-14	1.14935e-12
Sac_contig_16388	deoxyribose-phosphate aldolase-like	1..498	1.10573	-44.0526	-5.46116	3.09517e-05	0.000439724
contig_20024		1..1092	0.289076	-45.3856	-5.50416	0.000464238	0.00478461
contig_15658		1..5605	0.0598894	-45.3966	-5.50451	0.000298244	0.00324803
contig_7779		1..1568	0.214082	-45.3966	-5.50451	0.000296966	0.00324034
Sac_contig_6830	tubulin alpha chain-like	1..380	23.2137	-45.4072	-5.50485	2.63102e-40	3.87375e-38
contig_19607		1..1424	0.668049	-46.5454	-5.54057	8.1598e-07	1.59496e-05
Sac_contig_6874	guanine nucleotide-binding protein subunit beta	1..1869	0.48617	-46.5486	-5.54066	8.06091e-07	1.57835e-05
Sac_contig_6107	XChain X, E2~ubiquitin-Hect	1..742	14.4277	-47.3943	-5.56664	2.91012e-39	3.97494e-37
DN9730_c0_g1_i2		1..922	2.96863	-48.1944	-5.59079	1.71104e-06	3.14903e-05
Sac_contig_7639	senescence-associated protein	1..489	1.13063	-48.3393	-5.59512	9.12799e-06	0.000148046
Sac_contig_13670	ADP-ribosylation factor 1	1..1026	0.656596	-48.3484	-5.5954	5.69893e-06	9.65752e-05
Sac_contig_3946	tubulin alpha-1B chain isoform X1	1..1372	56.4825	-48.58	-5.60229	2.79726e-208	1.05709e-204
contig_30433		1..307	4.75344	-48.7821	-5.60828	4.62205e-09	1.2243e-07
contig_10467		1..1128	0.456343	-49.5795	-5.63167	2.50497e-05	0.000365226
contig_25890		1..482	0.817036	-50.2163	-5.65008	0.0006424	0.0063021
Sac_contig_8617	NAD(P) transhydrogenase, mitochondrial-like	1..1033	3.81962	-50.3397	-5.65362	2.60624e-17	1.28465e-15
contig_9515		1..713	5.96529	-50.5274	-5.65899	4.27704e-18	2.17438e-16
Sac_contig_18508	histone deacetylase	1..229	1.573	-50.6342	-5.66204	0.000640896	0.00630168
contig_6090		1..216	684.695	-51.0002	-5.67243	1.34266e-286	7.61088e-283
contig_17024		1..269	128.452	-51.1115	-5.67558	2.72356e-116	2.2055e-113
Sac_contig_15104	sterol regulatory element-binding protein 1	1..668	1.01859	-52.6262	-5.71771	3.38573e-06	5.96952e-05
contig_32860		1..320	2.32211	-52.6289	-5.71778	4.23683e-06	7.36702e-05
contig_9567		1..2015	0.4489	-54.4971	-5.76811	3.14931e-05	0.000445739
Sac_contig_3185	---NA---	1..577	0.79496	-55.7485	-5.80086	0.00044708	0.00462458
contig_45057		1..421	2.59914	-56.922	-5.83091	2.19838e-06	3.98132e-05
Sac_contig_10414	eukaryotic translation initiation factor 2 subunit 3	1..1119	1.24783	-58.3241	-5.86602	1.23086e-07	2.6835e-06
Sac_contig_11087	CREB-binding protein	1..359	2.05081	-58.6609	-5.87433	7.85578e-06	0.000129356
Sac_contig_8900	NAD(P) transhydrogenase, mitochondrial-like	1..2458	0.220376	-59.3609	-5.89144	0.0002337	0.00264681
contig_20830		1..348	40.4771	-59.6912	-5.89945	3.34292e-57	8.61335e-55
Sac_contig_13715	transcript antisense to ribosomal RNA protein	1..275	1294.32	-60.482	-5.91843	7.86861e-99	3.43102e-96
Sac_contig_21160	heat shock protein 70	1..440	1.78555	-61.1797	-5.93498	1.04601e-06	2.00654e-05
contig_3206		1..1134	0.824953	-61.2154	-5.93582	1.24514e-05	0.000196058
Sac_contig_18011	E3 ubiquitin-protein ligase UBR5	1..701	1.10136	-61.752	-5.94841	3.81299e-06	6.69162e-05
Sac_contig_23842	dual specificity tyrosine-phosphorylation-regulated kinase 2	1..304	3.96802	-62.1741	-5.95824	1.33827e-06	2.51608e-05
Sac_contig_10791	Serine/threonine-protein phosphatase PP1-alpha catalytic subunit	1..1385	24.5842	-62.3303	-5.96186	1.17932e-102	5.81304e-100
contig_16341		1..459	837.366	-63.5546	-5.98992	1.16166e-185	2.63394e-182
contig_16469		1..355	3.56894	-64.7855	-6.0176	8.76227e-08	1.97884e-06
Sac_contig_9789	ras-related protein Rap-1b	1..536	29.0558	-65.7771	-6.03951	1.00559e-60	2.78059e-58
Sac_contig_25930	heat shock protein 70	1..241	64.2828	-65.8939	-6.04207	2.35844e-52	5.34753e-50
contig_6363		1..6724	3.99259	-66.6179	-6.05784	1.14509e-84	4.05685e-82
Sac_contig_9522	---NA---	1..889	0.536242	-67.0414	-6.06698	6.12836e-05	0.000808815
Sac_contig_8124	enolase	1..1702	5.88212	-67.6825	-6.08071	9.08402e-34	9.11376e-32
Sac_contig_9151	allograft inflammatory factor 1	1..883	1.86312	-73.8744	-6.207	4.58194e-11	1.46738e-09
contig_1599		1..1301	9.70338	-75.4709	-6.23785	2.77568e-50	5.52068e-48
contig_2166		1..831	108.358	-78.022	-6.28581	1.07236e-171	2.02623e-168
Sac_contig_9076	serine/threonine-protein phosphatase 2A catalytic subunit alpha isoform	1..1607	1.14505	-78.2328	-6.2897	9.51702e-10	2.71775e-08
contig_17518		1..802	1.38697	-78.4334	-6.2934	4.96185e-07	9.93859e-06
contig_6796		1..1181	3.78093	-80.82	-6.33664	2.38713e-21	1.44721e-19
contig_6923		1..2532	0.216567	-81.4707	-6.34821	2.66426e-05	0.000385127
contig_22761		1..870	2.91997	-81.4911	-6.34857	1.97551e-12	6.99887e-11
Sac_contig_11812	histone H3.1	1..488	1.44931	-81.5275	-6.34921	2.66823e-05	0.000385127
Sac_contig_18741	CREB-binding protein isoform X3	1..430	11.1233	-82.8646	-6.37268	9.73547e-22	6.0312e-20
contig_36667		1..221	2.04568	-84.2085	-6.39589	0.000118955	0.00145952
Sac_contig_10267	hypothetical protein F947_00014, partial	1..243	70.2566	-91.1828	-6.51069	2.91183e-43	4.71592e-41
DN11809_c0_g1_i2		1..1266	0.512485	-91.6159	-6.51753	0.000248058	0.00278792
Sac_contig_11143	tubulin alpha-1 chain-like	1..809	16.0114	-94.39	-6.56056	2.78439e-53	6.57637e-51
contig_34591		1..299	22.0379	-94.9228	-6.56868	5.86344e-28	4.553e-26
contig_538		1..728	1.5215	-95.364	-6.57537	1.43891e-06	2.69189e-05
contig_14850		1..852	5.06175	-98.1051	-6.61626	2.1903e-17	1.08434e-15
contig_13780		1..4522	0.160882	-103.101	-6.68792	6.80532e-06	0.000113292
Sac_contig_22621	tubulin alpha chain-like	1..201	81.8301	-107.049	-6.74213	1.36701e-49	2.67204e-47
contig_46708		1..275	14.9197	-116.182	-6.86025	1.36253e-18	7.15137e-17
contig_20587		1..688	19.363	-127.097	-6.98978	1.58635e-48	2.90072e-46
contig_6957		1..1566	2.22677	-128.05	-7.00056	6.91669e-16	3.17468e-14
contig_37407		1..470	1.8238	-131.465	-7.03853	1.51556e-06	2.82132e-05
contig_40763		1..556	15.7829	-133.547	-7.0612	1.58838e-31	1.45222e-29
contig_14931		1..1743	2.21011	-150.971	-7.23813	1.56136e-14	6.43678e-13
contig_18734		1..721	10.0762	-154.572	-7.27213	4.36997e-24	2.88037e-22
contig_39633		1..485	30.2624	-156.222	-7.28746	2.54375e-49	4.72762e-47
Sac_contig_5464	glyceraldehyde-3-phosphate dehydrogenase	1..1266	6.30272	-161.788	-7.33796	1.8104e-29	1.50915e-27
DN10271_c0_g1_i1		1..202	19.824	-165.903	-7.37419	7.0208e-16	3.19658e-14
Sac_contig_6876	hypothetical protein F947_00014, partial	1..350	3.89283	-170.01	-7.40948	2.00281e-05	0.000299154
Sac_contig_6609	Histone H3.3	1..737	323.172	-174.943	-7.45074	4.86701e-155	6.89716e-152
Sac_contig_24433	transcription factor Dp-1	1..225	6.16708	-182.531	-7.512	1.0384e-07	2.30379e-06
contig_13429		1..1620	1.41616	-189.406	-7.56534	2.12824e-11	6.97337e-10
Sac_contig_22409	CCR4-NOT transcription complex subunit 1-like	1..286	1.65908	-190.153	-7.57101	0.00100901	0.00937639
Sac_contig_6210	serine/arginine-rich splicing factor 1-like isoform X2	1..1043	1.53437	-204.147	-7.67346	4.03774e-08	9.49707e-07
Sac_contig_4457	40S ribosomal protein S23	1..543	6.93767	-204.8	-7.67807	5.23282e-15	2.25568e-13
Sac_contig_15044	LIM and senescent cell antigen-like-containing domain protein 1 isoform X2	1..377	1.0983	-212.976	-7.73455	0.00100403	0.00933769
Sac_contig_16651	isoleucine--tRNA ligase, cytoplasmic-like	1..266	2.04476	-213.081	-7.73526	0.000820496	0.00781021
Sac_contig_25562	60S ribosomal protein L10	1..261	2.04923	-213.118	-7.73551	0.000919658	0.00864524
contig_15074		1..1281	2.29239	-232.474	-7.86092	7.57251e-13	2.76934e-11
contig_11266		1..2964	0.15178	-235.31	-7.87842	0.000848224	0.00804712
contig_39964		1..507	1.15237	-235.992	-7.8826	0.000661205	0.00644547
contig_24293		1..367	85.3777	-246.696	-7.94659	2.04445e-54	4.93148e-52
contig_13470		1..201	9.9421	-251.754	-7.97587	2.10655e-08	5.16925e-07
Sac_contig_14160	dual specificity mitogen-activated protein kinase kinase 4 isoform X3	1..1169	0.534019	-256.796	-8.00448	0.000757794	0.00728677
contig_2424		1..1734	0.321456	-258.908	-8.01629	0.000592557	0.00588766
contig_7719		1..591	0.943156	-258.908	-8.01629	0.000590295	0.00588582
contig_4472		1..920	0.669061	-258.943	-8.01649	0.000498145	0.00506244
contig_2675		1..1213	0.614495	-259.511	-8.01965	0.000764243	0.00733635
contig_12894		1..1366	0.43096	-281.859	-8.13883	0.000450034	0.00464667
contig_2763		1..1281	0.508471	-281.873	-8.1389	0.00037091	0.00393535
contig_3420		1..1784	0.306077	-287.138	-8.1656	0.000648731	0.00633476
contig_13499		1..1852	0.3782	-289.377	-8.17681	0.000431736	0.00447812
contig_6509		1..338	2.1115	-298.982	-8.22391	0.00105383	0.00970531
Sac_contig_10693	---NA---	1..346	2.06268	-298.982	-8.22391	0.00105589	0.00971642
contig_17400		1..2037	0.325296	-304.756	-8.25151	0.00036338	0.00387184
contig_35732		1..351	2.05345	-304.798	-8.25171	0.000275416	0.00303145
contig_3170		1..2862	0.294819	-327.793	-8.35664	0.000254994	0.00283696
Sac_contig_12333	Serine/threonine-protein kinase PAK mbt	1..889	0.911336	-327.799	-8.35667	0.000249707	0.0028029
Sac_contig_19604	heat shock protein 70	1..384	233.619	-333.546	-8.38174	5.59975e-198	1.58711e-194
contig_1997		1..632	1.34173	-345.749	-8.43358	0.0005357	0.00540106
Sac_contig_17115	spectrin alpha chain-like isoform X5	1..350	2.88502	-346.988	-8.43874	0.000356593	0.00381746
contig_5294		1..1687	1.58804	-348.571	-8.44531	3.0308e-10	8.92473e-09
contig_24533		1..1112	0.704437	-350.714	-8.45415	0.000233394	0.00264681
DN11423_c0_g1_i3		1..833	1.01254	-353.037	-8.46368	0.000671561	0.00652958
DN11862_c0_g1_i2		1..1294	0.651814	-353.037	-8.46368	0.000676433	0.00657131
contig_17236		1..724	110.679	-353.914	-8.46726	1.46533e-121	1.27788e-118
DN11803_c0_g1_i4		1..218	14.3433	-384.631	-8.58733	1.40773e-10	4.22206e-09
Sac_contig_9113	eukaryotic translation initiation factor 3 subunit E	1..652	1.58925	-388.518	-8.60184	0.000205845	0.00237235
contig_28306		1..349	2.4757	-396.508	-8.63121	0.000144411	0.00173381
Sac_contig_20890	---NA---	1..317	3.23392	-419.477	-8.71245	0.000113544	0.0014007
contig_14970		1..279	3.43357	-419.491	-8.7125	0.000118612	0.00145847
contig_4679		1..2680	0.514596	-436.756	-8.77068	0.000248126	0.00278792
contig_990		1..2768	0.551658	-463.873	-8.85759	0.000317324	0.00342946
contig_45202		1..348	25.265	-472.472	-8.88409	1.60092e-23	1.03123e-21
Sac_contig_23794	elongation factor 1-beta-like protein	1..349	3.42481	-488.284	-8.93158	7.79152e-05	0.000999236
DN11803_c0_g1_i5		1..252	5.20444	-496.878	-8.95675	8.60679e-05	0.00109635
contig_954		1..1466	0.58633	-527.746	-9.0437	0.000257575	0.00286287
contig_6013		1..5511	0.210356	-566.438	-9.14577	6.78564e-05	0.000880193
Sac_contig_22670	alpha tubulin	1..210	7.35373	-575.161	-9.16782	6.52575e-05	0.000852332
contig_4178		1..1958	0.63559	-598.494	-9.22519	4.89015e-05	0.000662361
contig_3070		1..3360	0.482742	-676.724	-9.40242	0.000157236	0.00186268
DN11803_c0_g1_i3		1..261	6.37894	-688.124	-9.42653	3.84257e-05	0.000535833
Sac_contig_24837	116 kDa U5 small nuclear ribonucleoprotein component-like	1..360	4.31502	-713.446	-9.47866	2.64586e-05	0.000383091
contig_15799		1..2082	0.813896	-740.35	-9.53206	2.30992e-05	0.000340984
contig_6519		1..902	1.86322	-745.675	-9.5424	2.71464e-05	0.000391053
contig_1977		1..1649	1.36155	-754.042	-9.5585	4.31784e-05	0.000593181
Sac_contig_5974	NHP2-like protein 1	1..678	2.82939	-763.386	-9.57627	1.84604e-05	0.000279047
Sac_contig_9454	isoleucine--tRNA ligase, cytoplasmic-like	1..470	3.74816	-783.875	-9.61448	1.83474e-05	0.00027771
DN10690_c0_g2_i3		1..1808	0.918386	-839.219	-9.7129	3.41346e-05	0.000480129
contig_2075		1..2091	1.10982	-878.763	-9.77933	3.08114e-05	0.00043828
contig_13978		1..1259	1.70333	-919.883	-9.84531	1.07931e-05	0.000172583
Sac_contig_23018	Uncharacterised protein	1..203	12.0396	-1016.08	-9.9888	7.06644e-06	0.000117123
contig_30191		1..809	3.81581	-1103.61	-10.108	5.93696e-06	9.98624e-05
contig_38791		1..500	6.5051	-1381.51	-10.432	2.83339e-06	5.05861e-05
Sac_contig_13925	heat shock protein 70	1..340	9.91386	-1406.01	-10.4574	2.41447e-06	4.33801e-05
contig_14455		1..1407	2.89338	-1617.81	-10.6598	1.70711e-06	3.14692e-05
Sac_contig_11846	transmembrane 9 superfamily member 2-like	1..724	5.84294	-1749.92	-10.7731	9.67271e-07	1.86179e-05
contig_33259		1..794	6.11386	-1915.65	-10.9036	7.36964e-07	1.45304e-05
Sac_contig_8348	actin	1..601	1511.46	-2394.18	-11.2253	0	0
Sac_contig_16010	ras-related protein Rab-8A-like	1..282	22.0587	-2573.81	-11.3297	2.20336e-07	4.63441e-06
contig_12510		1..1471	4.49803	-2734.92	-11.4173	1.51639e-07	3.26211e-06
Sac_contig_23747	brahma-like protein	1..254	29.5018	-3129.54	-11.6117	1.0176e-07	2.26651e-06
contig_12988		1..868	28.4242	-3208.09	-11.6475	3.20327e-21	1.91134e-19
contig_30529		1..771	15.6626	-4706.12	-12.2003	1.643e-08	4.10159e-07
Sac_contig_2377	40S ribosomal protein S2	1..946	68.122	-4935.12	-12.2689	4.32633e-39	5.839e-37
Sac_contig_23182	heat shock protein 70	1..332	45.5774	-6504.41	-12.6672	4.79969e-09	1.26544e-07
contig_7308		1..826	31.0492	-12200.7	-13.5747	4.69533e-10	1.36841e-08
contig_2162		1..614	62.9147	-17684.3	-14.1102	6.25387e-11	1.986e-09
Sac_contig_8860	ras-related protein Rac1	1..1284	41.3606	-21311.9	-14.3794	1.82071e-11	5.98301e-10
Sac_contig_4428	unknown	1..1346	391.414	-23583.7	-14.5255	1.62819e-89	6.15291e-87
contig_25753		1..332	340.49	-47724.8	-15.5425	3.46034e-13	1.30766e-11
Sac_contig_12986	histone H2B-like	1..570	268.599	-68256.8	-16.0587	6.58681e-14	2.56614e-12
contig_1637		1..4360	42.5018	-75081.2	-16.1962	3.29105e-14	1.30914e-12
Sac_contig_3830	cytochrome c oxidase subunit I (mitochondrion)	1..1633	173.756	-118539	-16.855	3.27707e-15	1.41802e-13
