# Supplementary material for: Differentially expressed transcripts of Tetracapsuloides bryosalmonae (Cnidaria) between carrier and dead-end hosts involved in key biological processes: novel insights from a coupled approach of FACS and RNA sequencing
Source: Vet Res. 2023 Jun 26;54:51. doi: 10.1186/s13567-023-01185-7 (PMC10291810; doi:10.1186/s13567-023-01185-7)
Supplement: Supplementary file 5 — Additional file 5. List of top ten GO biological process categories of upregulated and downregulated T. bryosalmonae transcripts. [file 13567_2023_1185_MOESM5_ESM.xlsx]

## Sheet: GO_BP_UP_DETs
GO_Biological Process	Genes	Log2 fold change (p value < 0.001) T. bryosalmonae (BT vs RT)
cortical actin cytoskeleton organization	talin 1(TLN1)	1.55
	LLGL scribble cell polarity complex component 1(LLGL1)	5.12
	calreticulin(CALR)	1.02
	formin homology 2 domain containing 1(FHOD1)	1.18
	programmed cell death 6 interacting protein(PDCD6IP)	1.43
	lymphocyte cytosolic protein 1(LCP1)	1.009
	Rho associated coiled-coil containing protein kinase 1(ROCK1)	2.2
	vacuolar protein sorting 4 homolog A(VPS4A)	2.69
establishment or maintenance of cell polarity	actin beta(ACTB)	2.557
	protein kinase C iota(PRKCI)	2.028
	LLGL scribble cell polarity complex component 1(LLGL1)	5.128
	gelsolin(GSN)	2.44
	serine/threonine kinase 25(STK25)	1.698
	glycogen synthase kinase 3 beta(GSK3B)	2.13
	integrin linked kinase(ILK)	1.387
	programmed cell death 6 interacting protein(PDCD6IP)	1.43
	Rho associated coiled-coil containing protein kinase 1(ROCK1)	2.2
	hes family bHLH transcription factor 1(HES1)	2.292
	ADP ribosylation factor guanine nucleotide exchange factor 1(ARFGEF1)	1.093
	forkhead box J1(FOXJ1)	4.107
response to peptide hormone	protein kinase C iota(PRKCI)	2.028
	cytoplasmic polyadenylation element binding protein 1(CPEB1)	1.283
	proprotein convertase subtilisin/kexin type 1(PCSK1)	1.458
	acyl-CoA dehydrogenase medium chain(ACADM)	2.039
	arginase 1(ARG1)	8.794
	paired box 2(PAX2)	3.953
	WD repeat domain 24(WDR24)	1.739
	sestrin 2(SESN2)	5.326
	glutamate-cysteine ligase catalytic subunit(GCLC)	4.806
	WD repeat domain, phosphoinositide interacting 2(WIPI2)	1.136
	superoxide dismutase 1(SOD1)	1.462
	ribosomal protein S6 kinase B1(RPS6KB1)	1.371
regulation of autophagy	ATPase H+ transporting V0 subunit e1(ATP6V0E1)	1.237
	Ras related GTP binding A(RRAGA)	2.796
	myotubularin related protein 3(MTMR3)	1.48
	serine palmitoyltransferase long chain base subunit 1(SPTLC1)	1.369
	ATPase H+ transporting V0 subunit b(ATP6V0B)	1.885
	WD repeat domain 24(WDR24)	1.739
	sestrin 2(SESN2)	5.326
	ATPase H+ transporting V1 subunit A(ATP6V1A)	1.038
	inositol 1,4,5-trisphosphate receptor type 1(ITPR1)	1.313
	glycogen synthase kinase 3 beta(GSK3B)	2.13
	ubiquitin specific peptidase 30(USP30)	2.194
	MET proto-oncogene, receptor tyrosine kinase(MET)	1.853
	Rho associated coiled-coil containing protein kinase 1(ROCK1)	2.2
cellular response to peptide hormone stimulus	protein kinase C iota(PRKCI)	2.557
	cytoplasmic polyadenylation element binding protein 1(CPEB1)	1.283
	arginase 1(ARG1)	8.794
	adenine phosphoribosyltransferase(APRT)	1.403
	lysine acetyltransferase 2B(KAT2B)	1.306
	USO1 vesicle transport factor(USO1)	2.737
	signal transducer and activator of transcription 6(STAT6)	1.233
	ZFP36 ring finger protein like 1(ZFP36L1)	4.713
	glutamate-cysteine ligase catalytic subunit(GCLC)	4.806
	fibrillin 1(FBN1)	2.859
	glycogen synthase kinase 3 beta(GSK3B)	2.13
	Rho associated coiled-coil containing protein kinase 1(ROCK1)	2.2
	ribosomal protein S6 kinase B1(RPS6KB1)	1.371
synaptic vesicle cycle	actin beta(ACTB)	2.557
	unc-13 homolog A(UNC13A)	3.444
	otoferlin(OTOF)	3.283
	solute carrier family 17 member 6(SLC17A6)	2.149
	torsin family 1 member A(TOR1A)	1.212
	phosphatidylinositol binding clathrin assembly protein(PICALM)	1.864
	glycogen synthase kinase 3 beta(GSK3B)	2.13
	synaptosome associated protein 23(SNAP23)	1.028
	dynamin 1(DNM1)	2.991
	Rho associated coiled-coil containing protein kinase 1(ROCK1)	2.2
response to amino acid	Ras related GTP binding A(RRAGA)	2.796
	cytoplasmic polyadenylation element binding protein 1(CPEB1)	1.283
	arginase 1(ARG1)	8.794
	sestrin 2(SESN2)	5.326
	glutamate-cysteine ligase catalytic subunit(GCLC)	4.806
	heterogeneous nuclear ribonucleoprotein A/B(HNRNPAB)	1.093
	ribosomal protein S6 kinase B1(RPS6KB1)	1.371
	cysteine dioxygenase type 1(CDO1)	6.032
vesicle organization	trafficking from ER to golgi regulator(TFG)	1.17
	protein kinase C iota(PRKCI)	2.028
	unc-13 homolog A(UNC13A)	3.444
	regulatory factor X2(RFX2)	2.637
	USO1 vesicle transport factor(USO1)	2.737
	oxysterol binding protein(OSBP)	1.041
	DnaJ heat shock protein family (Hsp40) member C13(DNAJC13)	1.232
	phosphatidylinositol binding clathrin assembly protein(PICALM)	1.864
	synaptosome associated protein 23(SNAP23)	1.028
	adaptor related protein complex 1 subunit gamma 1(AP1G1)	1.134
	programmed cell death 6 interacting protein(PDCD6IP)	1.431
	dynamin 1(DNM1)	2.991
	vacuolar protein sorting 4 homolog A(VPS4A)	2.698
response to nutrient levels	ribosomal RNA processing 8(RRP8)	1.762
	glutamate-ammonia ligase(GLUL)	1.178
	Ras related GTP binding A(RRAGA)	2.796
	myotubularin related protein 3(MTMR3)	1.48
	SEH1 like nucleoporin(SEH1L)	1.001
	proprotein convertase subtilisin/kexin type 1(PCSK1)	1.458
	acyl-CoA dehydrogenase medium chain(ACADM)	2.039
	arginase 1(ARG1)	8.794
	paired box 2(PAX2)	3.953
	WD repeat domain 24(WDR24)	1.739
	sestrin 2(SESN2)	5.326
	glutamate-cysteine ligase catalytic subunit(GCLC)	4.806
	branched chain keto acid dehydrogenase E1 subunit beta(BCKDHB)	2.585
	WD repeat domain, phosphoinositide interacting 2(WIPI2)	1.136
	superoxide dismutase 1(SOD1)	1.462
	ribosomal protein S6 kinase B1(RPS6KB1)	1.371
cysteine metabolic process	gamma-glutamyltransferase 1(GGT1)	1.801
	glutamate-cysteine ligase catalytic subunit(GCLC)	4.806
	cysteine dioxygenase type 1(CDO1)	6.032
peptidyl-serine phosphorylation	protein kinase C iota(PRKCI)	2.0288
	protein kinase C eta(PRKCH)	1.1908
	doublecortin like kinase 3(DCLK3)	1.452
	doublecortin like kinase 2(DCLK2)	1.024
	WNK lysine deficient protein kinase 1(WNK1)	1.801
	dystrophin(DMD)	1.841
	glycogen synthase kinase 3 beta(GSK3B)	2.1306
	dedicator of cytokinesis protein 4 isoform X4 (DOCK4)	3.967
	integrin linked kinase(ILK)	1.387
	NCK adaptor protein 2 (NCK2)	2.22
	DNA topoisomerase 1 (TOP1)	1.449
	Rho associated coiled-coil containing protein kinase 1 (ROCK1)	2.203
	ribosomal protein S6 kinase B1(RPS6KB1)	1.371
peptidyl-serine modification	protein kinase C iota(PRKCI)	2.0288
	protein kinase C eta(PRKCH)	1.1908
	doublecortin like kinase 3(DCLK3)	1.452
	doublecortin like kinase 1(DCLK1)	1.024
	WNK lysine deficient protein kinase 1(WNK1)	1.801
	dystrophin(DMD)	1.841
	glycogen synthase kinase 3 beta(GSK3B)	2.1306
	dedicator of cytokinesis 7(DOCK7)	3.967
	integrin linked kinase(ILK)	1.387
	NCK adaptor protein 2(NCK2)	2.22
	DNA topoisomerase I(TOP1)	1.449
	Rho associated coiled-coil containing protein kinase 1(ROCK1)	2.203
	ribosomal protein S6 kinase B1(RPS6KB1)	1.371

## Sheet: GO_BP_Down_DETs
GO_Biological Process	Genes	Log2 fold change (p value < 0.001) T. bryosalmonae (BT vs RT)
cytoplasmic translation	ribosomal protein L5(RPL5)	-3.503
	ribosomal protein L31(RPL31)	-4.677
	ribosomal protein S15(RPS15)	-1.7604
	ribosomal protein S17(RPS17)	-3.761
	ribosomal protein S10(RPS10)	-2.445
	ribosomal protein L22(RPL22)	-3.129
	ribosomal protein L27(RPL27)	-1.749
	eukaryotic translation initiation factor 2 subunit	-5.866
	ribosomal protein S23(RPS23)	-7.678
	ribosomal protein L37a(RPL37A)	-2.178
	ribosomal protein L10(RPL10)	-7.735
	ribosomal protein S2(RPS2)	-12.268
protein refolding	heat shock protein family A (Hsp70) member 8(HSPA8)	-4.384
	heat shock protein family A (Hsp70) member 5(HSPA5)	-4.096
	heat shock protein 90 alpha family class A member	-3.433
	heat shock protein family A (Hsp70) member 1 like(HSPA1L)	-3.381
	heat shock protein family A (Hsp70) member 1A(HSPA1A)	-12.667
regulation of protein modification by small protein conjugation or removal	ribosomal protein L5(RPL5)	-3.503
	ribosomal protein S15(RPS15)	-1.7604
	valosin containing protein(VCP)	-3.341
	ubiquitin protein ligase E3 component n-recognin 5(UBR5)	-5.948
	heat shock protein family A (Hsp70) member 5(HSPA5)	-4.096
	ubiquitin conjugating enzyme E2 S(UBE2S)	-3.9755
	heat shock protein 90 alpha family class A member	-3.433
	ribosomal protein S2(RPS2)	-12.268
	catenin beta 1(CTNNB1)	-3.879
	heat shock protein family A (Hsp70) member 1A(HSPA1A)	-5.934
response to steroid hormone	ribosomal protein L27(RPL27)	-1.749
	notch receptor 1(NOTCH1)	-1.966
	ubiquitin protein ligase E3 component n-recognin 5(UBR5)	-5.948
	heat shock protein family A (Hsp70) member 8(HSPA8)	-4.384
	SWI/SNF related, matrix associated, actin dependent	-3.384
	CCR4-NOT transcription complex subunit 1(CNOT1)	-7.571
	sterol regulatory element binding transcription factor	-5.717
	histone deacetylase 1(HDAC1)	-5.662
	allograft inflammatory factor 1(AIF1)	-6.207
	retinoid X receptor alpha(RXRA)	-4.127
	heat shock protein family A (Hsp70) member 1A(HSPA1A)	-5.934
ribonucleoprotein complex biogenesis	ribosomal protein L5(RPL5)	-3.503
	ribosomal protein S15(RPS15)	-1.7604
	ribosomal protein S17(RPS17)	-3.761
	IMP U3 small nucleolar ribonucleoprotein 4(IMP4)	-1.125
	ribosomal protein L27(RPL27)	-1.749
	small nuclear ribonucleoprotein 13(SNU13)	-9.576
	eukaryotic translation initiation factor 2 subunit	-5.866
	LSM6 homolog, U6 small nuclear RNA and mRNA degradation associated(LSM6)	-3.611
	heat shock protein 90 alpha family class A member 1(HSP90AA1)	-3.433
	ribosomal protein L10(RPL10)	-7.735
	serine and arginine rich splicing factor 1(SRSF1)	-7.673
	exosome component 7(EXOSC7)	-3.492
non-membrane-bounded organelle assembly	ribosomal protein L5(RPL5)	-3.503
	ribosomal protein S15(RPS15)	-1.7604
	tubulin beta 1 class VI(TUBB1)	-3.401
	myocyte enhancer factor 2A(MEF2A)	-3.9377
	CCR4-NOT transcription complex subunit 1(CNOT1)	-7.571
	ribosomal protein S23(RPS23)	-7.678
	tubulin beta class I(TUBB)	-3.99
	myosin heavy chain 6(MYH6)	-5.216
	ribosomal protein L10(RPL10)	-7.735
	RAB11A, member RAS oncogene family(RAB11A)	-3.754
	heat shock protein family A (Hsp70) member 1A(HSPA1A)	-5.934
translational elongation	eukaryotic translation elongation factor 1 beta 2(EEF1B2)	-8.931
	Tu translation elongation factor, mitochondrial(TUFM)	-2.692
	eukaryotic translation elongation factor 1 alpha 1(EEF1A1)	-2.846
	eukaryotic translation initiation factor 5A(EIF5A)	-2.587
	eukaryotic translation elongation factor 1 delta(EEF1D)	-4.291
cytoskeleton-dependent intracellular transport	heat shock protein family A (Hsp70) member 8(HSPA8)	-4.384
	tubulin alpha 1c(TUBA1C)	-4.434
	tubulin alpha 1b(TUBA1B)	-5.602
	tubulin alpha 1a(TUBA1A)	-6.56
	tubulin beta class I(TUBB)	-3.99
	adaptor related protein complex 3 subunit mu 1(AP3M1)	-1.402
	myosin X(MYO10)	-1.425
	COPI coat complex subunit gamma 2(COPG2)	-4.022
regulation of protein-containing complex assembly	valosin containing protein(VCP)	-3.341
	RAP1B, member of RAS oncogene family(RAP1B)	-6.039
	heat shock protein family A (Hsp70) member 8(HSPA8)	-4.384
	heat shock protein family A (Hsp70) member 5(HSPA5)	-4.096
	radixin(RDX)	-3.46
	Rac family small GTPase 1(RAC1)	-14379
	spectrin alpha, non-erythrocytic 1(SPTAN1)	-8.438
	H3.3 histone A(H3-3A)	-7.45
	heat shock protein 90 alpha family class A member	-3.433
	cullin associated and neddylation dissociated 1(CAND1)	-3.548
	heat shock protein family A (Hsp70) member 1A(HSPA1A)	-5.934
rRNA metabolic process	ribosomal protein L5(RPL5)	-3.503
	ribosomal protein S15(RPS15)	-1.7604
	ribosomal protein S17(RPS17)	-3.761
	IMP U3 small nucleolar ribonucleoprotein 4(IMP4)	-1.125
	ribosomal protein L27(RPL27)	-1.749
	small nuclear ribonucleoprotein 13(SNU13)	-9.576
	SWI/SNF related, matrix associated, actin dependent	-3.384
	LSM6 homolog, U6 small nuclear RNA and mRNA	-3.611
	exosome component 7(EXOSC7)	-3.492
regulation of translation	ribosomal protein L5(RPL5)	-3.503
	ribosomal protein L22(RPL22)	-3.129
	eukaryotic translation initiation factor 2	-5.866
	CCR4-NOT transcription complex subunit	-7.57101
	argonaute RISC catalytic component 2(AGO2)	-3.99165
	eukaryotic translation initiation factor	-5.86602
	glyceraldehyde-3-phosphate	-7.33796
	ribosomal protein L10(RPL10)	-7.735
	exosome component 7(EXOSC7)	-3.492
	protein phosphatase 1 catalytic subunit	-5.96186
	eukaryotic translation initiation factor 3	-8.60184
